# Supplementary material for: Incorporating mutational heterogeneity to identify genes that are enriched for synonymous mutations in cancer
Source: BMC Bioinformatics. 2023 Dec 7;24:462. doi: 10.1186/s12859-023-05521-8 (PMC10704839; doi:10.1186/s12859-023-05521-8)
Supplement: Supplementary file 3 — Additional file 3. Table S1 Synonymous candidates v.s. Non-synonymous Drivers(PCAWG) mutual exclusivity analysis: Columns are cohort tested, synonymous candidate gene, PCAWG driver gene, number of patients have mutations in both genes, number of patients only have mutations in synonymous candidate gene, number of patients only have mutations in PCAWG driver gene, number of patients don’t have mutations in either of the genes, Fisher’s exact test statistics(odds ratio), Fisher’s exact test p-value(left-tail), Benjamini-Hochberg corrected q value. Table S2: Non-synonymous Drivers(PCAWG) vs. Non-synonymous Drivers(PCAWG) mutual exclusivity analysis: Columns are cohort tested, first PCAWG driver gene, second PCAWG driver gene, number of patients have mutations in both genes, number of patients only have mutations in first PCAWG driver gene, number of patients only have mutations in second PCAWG driver gene, number of patients don’t have mutations in either of the genes, Fisher’s exact test statistics(odds ratio), Fisher’s exact test p-value(left-tail), Benjamini-Hochberg corrected q value. Table S3: Synonymous candidates vs. Non-synonymous Drivers(PCAWG) co-occurrence analysis: Columns are cohort tested, synonymous candidate gene, PCAWG driver gene, number of patients have mutations in both genes, number of patients only have mutations in a synonymous candidate gene, number of patients only have mutations in PCAWG driver gene, number of patients don’t have mutations in either of the genes, Fisher’s exact test statistics (odds ratio), Fisher’s exact test p-value(right-tail), Benjamini-Hochberg corrected q value. Table S4: Cander drivers identified in Tokheim et al. using different algorithms: Columns A-I are driver genes detected by Tokheim et al. with different algorithms. Column J is candidate genes identified by MutSigCVsyn. For each column, genes that are overlapped with MutSigCVsyn candidates are highlighted in red. Table S5: BCL2 synonymous mutations in PCAWG & ove [file 12859_2023_5521_MOESM3_ESM.xls]

## Sheet: Table S1
Table S1: Synonymous candidates v.s. Non-synonymous Drivers(PCAWG) mutual exclusivity analysis
Cohort	Candidate(a)	PCAWG driver(b)	ab	anotb	bnota	notanotb	Statistics	p-val	q
Lymph-BNHL	BCL2	TMEM30A	2	24	4	75	1.5625	0.84025	1
Lymph-BNHL	BCL2	RRAGC	4	22	4	75	3.40909	0.978607	1
Lymph-BNHL	BCL2	TBL1XR1	2	24	4	75	1.5625	0.84025	1
Lymph-BNHL	BCL2	STAT6	4	22	8	71	1.61364	0.860573	1
Lymph-BNHL	BCL2	STAT3	2	24	6	73	1.01389	0.687881	1
Lymph-BNHL	BCL2	BTG1	3	23	5	74	1.93043	0.898045	1
Lymph-BNHL	BCL2	PRKCD	1	25	7	72	0.411429	0.363879	1
Lymph-BNHL	BCL2	GRB2	0	26	5	74	0	0.233403	1
Lymph-BNHL	BCL2	FBXO11	1	25	10	69	0.276	0.186616	1
Lymph-BNHL	BCL2	HLA-B	1	25	5	74	0.592	0.536826	1
Lymph-BNHL	BCL2	TNFRSF14	4	22	8	71	1.61364	0.860573	1
Lymph-BNHL	BCL2	GNAI2	1	25	7	72	0.411429	0.363879	1
Lymph-BNHL	BCL2	TP53	4	22	17	62	0.663102	0.356106	1
Lymph-BNHL	BCL2	PTEN	1	25	3	76	1.01333	0.744432	1
Lymph-BNHL	BCL2	SMARCA4	1	25	10	69	0.276	0.186616	1
Lymph-BNHL	BCL2	B2M	1	25	8	71	0.355	0.294212	1
Lymph-BNHL	BCL2	CREBBP	18	8	12	67	12.5625	1	1
Lymph-BNHL	BCL2	ARID1A	3	23	8	71	1.15761	0.727342	1
Lymph-BNHL	BCL2	KMT2D	11	15	14	65	3.40476	0.996734	1
Lymph-BNHL	BCL2	DDX3X	0	26	5	74	0	0.233403	1
Lymph-BNHL	BCL2	RHOA	0	26	5	74	0	0.233403	1
Lymph-BNHL	BCL2	GNA13	2	24	5	74	1.23333	0.766692	1
Lymph-BNHL	BCL2	EBF1	2	24	6	73	1.01389	0.687881	1
Lymph-BNHL	BCL2	CARD11	4	22	10	69	1.25455	0.760598	1
Lymph-BNHL	BCL2	MEF2B	3	23	5	74	1.93043	0.898045	1
Lymph-BNHL	BCL2	TMSB4X	1	25	10	69	0.276	0.186616	1
Lymph-BNHL	BCL2	MYD88	3	23	6	73	1.58696	0.848212	1
Lymph-BNHL	BCL2	SRSF7	0	26	3	76	0	0.421845	1
Lymph-BNHL	BCL2	NFKBIE	0	26	3	76	0	0.421845	1
Lymph-BNHL	BCL2	KLHL6	0	26	10	69	0	0.0499396	1
Lymph-BNHL	BCL2	EZH2	6	20	7	72	3.08571	0.984014	1
Lymph-BNHL	HIST1H2BK	TMEM30A	0	5	6	94	0	0.740707	1
Lymph-BNHL	HIST1H2BK	RRAGC	0	5	8	92	0	0.667415	1
Lymph-BNHL	HIST1H2BK	TBL1XR1	1	4	5	95	4.75	0.974614	1
Lymph-BNHL	HIST1H2BK	STAT6	1	4	11	89	2.02273	0.901072	1
Lymph-BNHL	HIST1H2BK	STAT3	0	5	8	92	0	0.667415	1
Lymph-BNHL	HIST1H2BK	BTG1	2	3	6	94	10.4444	0.997229	1
Lymph-BNHL	HIST1H2BK	PRKCD	0	5	8	92	0	0.667415	1
Lymph-BNHL	HIST1H2BK	GRB2	1	4	4	96	6	0.982736	1
Lymph-BNHL	HIST1H2BK	FBXO11	0	5	11	89	0	0.568462	1
Lymph-BNHL	HIST1H2BK	HLA-B	1	4	5	95	4.75	0.974614	1
Lymph-BNHL	HIST1H2BK	TNFRSF14	0	5	12	88	0	0.538224	1
Lymph-BNHL	HIST1H2BK	GNAI2	0	5	8	92	0	0.667415	1
Lymph-BNHL	HIST1H2BK	TP53	0	5	21	79	0	0.319716	1
Lymph-BNHL	HIST1H2BK	PTEN	0	5	4	96	0	0.8203	1
Lymph-BNHL	HIST1H2BK	SMARCA4	0	5	11	89	0	0.568462	1
Lymph-BNHL	HIST1H2BK	B2M	1	4	8	92	2.875	0.942638	1
Lymph-BNHL	HIST1H2BK	CREBBP	1	4	29	71	0.612069	0.556364	1
Lymph-BNHL	HIST1H2BK	ARID1A	1	4	10	90	2.25	0.915855	1
Lymph-BNHL	HIST1H2BK	KMT2D	1	4	24	76	0.791667	0.658441	1
Lymph-BNHL	HIST1H2BK	DDX3X	0	5	5	95	0	0.779692	1
Lymph-BNHL	HIST1H2BK	RHOA	0	5	5	95	0	0.779692	1
Lymph-BNHL	HIST1H2BK	GNA13	2	3	5	95	12.6667	0.998241	1
Lymph-BNHL	HIST1H2BK	EBF1	0	5	8	92	0	0.667415	1
Lymph-BNHL	HIST1H2BK	CARD11	1	4	13	87	1.67308	0.86911	1
Lymph-BNHL	HIST1H2BK	MEF2B	1	4	7	93	3.32143	0.954475	1
Lymph-BNHL	HIST1H2BK	TMSB4X	0	5	11	89	0	0.568462	1
Lymph-BNHL	HIST1H2BK	MYD88	0	5	9	91	0	0.633012	1
Lymph-BNHL	HIST1H2BK	SRSF7	0	5	3	97	0	0.862584	1
Lymph-BNHL	HIST1H2BK	NFKBIE	0	5	3	97	0	0.862584	1
Lymph-BNHL	HIST1H2BK	KLHL6	0	5	10	90	0	0.600043	1
Lymph-BNHL	HIST1H2BK	EZH2	1	4	12	88	1.83333	0.885466	1
Lymph-BNHL	KLHL21	TMEM30A	0	3	6	96	0	0.836706	1
Lymph-BNHL	KLHL21	RRAGC	0	3	8	94	0	0.786514	1
Lymph-BNHL	KLHL21	TBL1XR1	0	3	6	96	0	0.836706	1
Lymph-BNHL	KLHL21	STAT6	0	3	12	90	0	0.692233	1
Lymph-BNHL	KLHL21	STAT3	0	3	8	94	0	0.786514	1
Lymph-BNHL	KLHL21	BTG1	0	3	8	94	0	0.786514	1
Lymph-BNHL	KLHL21	PRKCD	1	2	7	95	6.78571	0.985213	1
Lymph-BNHL	KLHL21	GRB2	0	3	5	97	0	0.862584	1
Lymph-BNHL	KLHL21	FBXO11	0	3	11	91	0	0.715054	1
Lymph-BNHL	KLHL21	HLA-B	1	2	5	97	9.7	0.991972	1
Lymph-BNHL	KLHL21	TNFRSF14	0	3	12	90	0	0.692233	1
Lymph-BNHL	KLHL21	GNAI2	0	3	8	94	0	0.786514	1
Lymph-BNHL	KLHL21	TP53	1	2	20	82	2.05	0.898805	1
Lymph-BNHL	KLHL21	PTEN	0	3	4	98	0	0.88899	1
Lymph-BNHL	KLHL21	SMARCA4	0	3	11	91	0	0.715054	1
Lymph-BNHL	KLHL21	B2M	0	3	9	93	0	0.762189	1
Lymph-BNHL	KLHL21	CREBBP	1	2	29	73	1.25862	0.804305	1
Lymph-BNHL	KLHL21	ARID1A	0	3	11	91	0	0.715054	1
Lymph-BNHL	KLHL21	KMT2D	2	1	23	79	6.86957	0.987731	1
Lymph-BNHL	KLHL21	DDX3X	0	3	5	97	0	0.862584	1
Lymph-BNHL	KLHL21	RHOA	0	3	5	97	0	0.862584	1
Lymph-BNHL	KLHL21	GNA13	0	3	7	95	0	0.811352	1
Lymph-BNHL	KLHL21	EBF1	0	3	8	94	0	0.786514	1
Lymph-BNHL	KLHL21	CARD11	0	3	14	88	0	0.648058	1
Lymph-BNHL	KLHL21	MEF2B	0	3	8	94	0	0.786514	1
Lymph-BNHL	KLHL21	TMSB4X	1	2	10	92	4.6	0.971541	1
Lymph-BNHL	KLHL21	MYD88	0	3	9	93	0	0.762189	1
Lymph-BNHL	KLHL21	SRSF7	0	3	3	99	0	0.915929	1
Lymph-BNHL	KLHL21	NFKBIE	0	3	3	99	0	0.915929	1
Lymph-BNHL	KLHL21	KLHL6	1	2	9	93	5.16667	0.976555	1
Lymph-BNHL	KLHL21	EZH2	0	3	13	89	0	0.669903	1
Lymph-BNHL	NOL9	TMEM30A	1	6	5	93	3.1	0.949452	1
Lymph-BNHL	NOL9	RRAGC	1	6	7	91	2.16667	0.911729	1
Lymph-BNHL	NOL9	TBL1XR1	0	7	6	92	0	0.654067	1
Lymph-BNHL	NOL9	STAT6	2	5	10	88	3.52	0.968804	1
Lymph-BNHL	NOL9	STAT3	2	5	6	92	6.13333	0.99101	1
Lymph-BNHL	NOL9	BTG1	2	5	6	92	6.13333	0.99101	1
Lymph-BNHL	NOL9	PRKCD	1	6	7	91	2.16667	0.911729	1
Lymph-BNHL	NOL9	GRB2	2	5	3	95	12.6667	0.998241	1
Lymph-BNHL	NOL9	FBXO11	0	7	11	87	0	0.449716	1
Lymph-BNHL	NOL9	HLA-B	1	6	5	93	3.1	0.949452	1
Lymph-BNHL	NOL9	TNFRSF14	0	7	12	86	0	0.416227	1
Lymph-BNHL	NOL9	GNAI2	0	7	8	90	0	0.564404	1
Lymph-BNHL	NOL9	TP53	1	6	20	78	0.65	0.574036	1
Lymph-BNHL	NOL9	PTEN	0	7	4	94	0	0.755671	1
Lymph-BNHL	NOL9	SMARCA4	0	7	11	87	0	0.449716	1
Lymph-BNHL	NOL9	B2M	2	5	7	91	5.2	0.986924	1
Lymph-BNHL	NOL9	CREBBP	3	4	27	71	1.97222	0.899276	1
Lymph-BNHL	NOL9	ARID1A	0	7	11	87	0	0.449716	1
Lymph-BNHL	NOL9	KMT2D	2	5	23	75	1.30435	0.786496	1
Lymph-BNHL	NOL9	DDX3X	0	7	5	93	0	0.703298	1
Lymph-BNHL	NOL9	RHOA	0	7	5	93	0	0.703298	1
Lymph-BNHL	NOL9	GNA13	0	7	7	91	0	0.60782	1
Lymph-BNHL	NOL9	EBF1	2	5	6	92	6.13333	0.99101	1
Lymph-BNHL	NOL9	CARD11	0	7	14	84	0	0.355612	1
Lymph-BNHL	NOL9	MEF2B	1	6	7	91	2.16667	0.911729	1
Lymph-BNHL	NOL9	TMSB4X	2	5	9	89	3.95556	0.975859	1
Lymph-BNHL	NOL9	MYD88	2	5	7	91	5.2	0.986924	1
Lymph-BNHL	NOL9	SRSF7	0	7	3	95	0	0.811352	1
Lymph-BNHL	NOL9	NFKBIE	1	6	2	96	8	0.988835	1
Lymph-BNHL	NOL9	KLHL6	0	7	10	88	0	0.485489	1
Lymph-BNHL	NOL9	EZH2	0	7	13	85	0	0.384898	1
Lymph-BNHL	SRSF2	TMEM30A	0	3	6	96	0	0.836706	1
Lymph-BNHL	SRSF2	RRAGC	0	3	8	94	0	0.786514	1
Lymph-BNHL	SRSF2	TBL1XR1	0	3	6	96	0	0.836706	1
Lymph-BNHL	SRSF2	STAT6	1	2	11	91	4.13636	0.966083	1
Lymph-BNHL	SRSF2	STAT3	0	3	8	94	0	0.786514	1
Lymph-BNHL	SRSF2	BTG1	1	2	7	95	6.78571	0.985213	1
Lymph-BNHL	SRSF2	PRKCD	0	3	8	94	0	0.786514	1
Lymph-BNHL	SRSF2	GRB2	0	3	5	97	0	0.862584	1
Lymph-BNHL	SRSF2	FBXO11	1	2	10	92	4.6	0.971541	1
Lymph-BNHL	SRSF2	HLA-B	0	3	6	96	0	0.836706	1
Lymph-BNHL	SRSF2	TNFRSF14	0	3	12	90	0	0.692233	1
Lymph-BNHL	SRSF2	GNAI2	0	3	8	94	0	0.786514	1
Lymph-BNHL	SRSF2	TP53	2	1	19	83	8.73684	0.992905	1
Lymph-BNHL	SRSF2	PTEN	0	3	4	98	0	0.88899	1
Lymph-BNHL	SRSF2	SMARCA4	0	3	11	91	0	0.715054	1
Lymph-BNHL	SRSF2	B2M	1	2	8	94	5.875	0.981116	1
Lymph-BNHL	SRSF2	CREBBP	1	2	29	73	1.25862	0.804305	1
Lymph-BNHL	SRSF2	ARID1A	0	3	11	91	0	0.715054	1
Lymph-BNHL	SRSF2	KMT2D	0	3	25	77	0	0.43828	1
Lymph-BNHL	SRSF2	DDX3X	0	3	5	97	0	0.862584	1
Lymph-BNHL	SRSF2	RHOA	1	2	4	98	12.25	0.994612	1
Lymph-BNHL	SRSF2	GNA13	0	3	7	95	0	0.811352	1
Lymph-BNHL	SRSF2	EBF1	0	3	8	94	0	0.786514	1
Lymph-BNHL	SRSF2	CARD11	0	3	14	88	0	0.648058	1
Lymph-BNHL	SRSF2	MEF2B	1	2	7	95	6.78571	0.985213	1
Lymph-BNHL	SRSF2	TMSB4X	1	2	10	92	4.6	0.971541	1
Lymph-BNHL	SRSF2	MYD88	1	2	8	94	5.875	0.981116	1
Lymph-BNHL	SRSF2	SRSF7	0	3	3	99	0	0.915929	1
Lymph-BNHL	SRSF2	NFKBIE	0	3	3	99	0	0.915929	1
Lymph-BNHL	SRSF2	KLHL6	0	3	10	92	0	0.738371	1
Lymph-BNHL	SRSF2	EZH2	0	3	13	89	0	0.669903	1
Panc-AdenoCA	DMRTB1	KRAS	4	0	194	31	inf	1	1
Panc-AdenoCA	DMRTB1	ARID1A	0	4	8	217	0	0.866585	1
Panc-AdenoCA	DMRTB1	RNF43	0	4	7	218	0	0.882485	1
Panc-AdenoCA	DMRTB1	CDKN2A	0	4	18	207	0	0.719129	1
Panc-AdenoCA	DMRTB1	KDM6A	0	4	2	223	0	0.965295	1
Panc-AdenoCA	DMRTB1	ACVR2A	0	4	2	223	0	0.965295	1
Panc-AdenoCA	DMRTB1	RBM10	0	4	5	220	0	0.914942	1
Panc-AdenoCA	DMRTB1	ZFP36L2	0	4	2	223	0	0.965295	1
Panc-AdenoCA	DMRTB1	TGFBR2	0	4	6	219	0	0.898604	1
Panc-AdenoCA	DMRTB1	SETD2	0	4	3	222	0	0.948286	1
Panc-AdenoCA	DMRTB1	ACVR1B	0	4	5	220	0	0.914942	1
Panc-AdenoCA	DMRTB1	SMAD4	1	3	37	188	1.69369	0.870609	1
Panc-AdenoCA	DMRTB1	TP53	1	3	134	91	0.226368	0.189463	1
Panc-AdenoCA	DMRTB1	MAP2K4	0	4	8	217	0	0.866585	1
Panc-AdenoCA	DMRTB1	RIPK4	0	4	7	218	0	0.882485	1
Panc-AdenoCA	SIGLEC15	KRAS	1	0	197	31	inf	1	1
Panc-AdenoCA	SIGLEC15	ARID1A	0	1	8	220	0	0.965066	1
Panc-AdenoCA	SIGLEC15	RNF43	0	1	7	221	0	0.969432	1
Panc-AdenoCA	SIGLEC15	CDKN2A	0	1	18	210	0	0.921397	1
Panc-AdenoCA	SIGLEC15	KDM6A	0	1	2	226	0	0.991266	1
Panc-AdenoCA	SIGLEC15	ACVR2A	0	1	2	226	0	0.991266	1
Panc-AdenoCA	SIGLEC15	RBM10	0	1	5	223	0	0.978166	1
Panc-AdenoCA	SIGLEC15	ZFP36L2	0	1	2	226	0	0.991266	1
Panc-AdenoCA	SIGLEC15	TGFBR2	0	1	6	222	0	0.973799	1
Panc-AdenoCA	SIGLEC15	SETD2	0	1	3	225	0	0.9869	1
Panc-AdenoCA	SIGLEC15	ACVR1B	0	1	5	223	0	0.978166	1
Panc-AdenoCA	SIGLEC15	SMAD4	0	1	38	190	0	0.834061	1
Panc-AdenoCA	SIGLEC15	TP53	0	1	135	93	0	0.41048	1
Panc-AdenoCA	SIGLEC15	MAP2K4	0	1	8	220	0	0.965066	1
Panc-AdenoCA	SIGLEC15	RIPK4	0	1	7	221	0	0.969432	1
Panc-AdenoCA	TP53I3	KRAS	3	0	195	31	inf	1	1
Panc-AdenoCA	TP53I3	ARID1A	0	3	8	218	0	0.898386	1
Panc-AdenoCA	TP53I3	RNF43	0	3	7	219	0	0.910692	1
Panc-AdenoCA	TP53I3	CDKN2A	0	3	18	208	0	0.781361	1
Panc-AdenoCA	TP53I3	KDM6A	0	3	2	224	0	0.973914	1
Panc-AdenoCA	TP53I3	ACVR2A	0	3	2	224	0	0.973914	1
Panc-AdenoCA	TP53I3	RBM10	0	3	5	221	0	0.935642	1
Panc-AdenoCA	TP53I3	ZFP36L2	0	3	2	224	0	0.973914	1
Panc-AdenoCA	TP53I3	TGFBR2	0	3	6	220	0	0.923111	1
Panc-AdenoCA	TP53I3	SETD2	0	3	3	223	0	0.961043	1
Panc-AdenoCA	TP53I3	ACVR1B	0	3	5	221	0	0.935642	1
Panc-AdenoCA	TP53I3	SMAD4	0	3	38	188	0	0.578699	1
Panc-AdenoCA	TP53I3	TP53	1	2	134	92	0.343284	0.366582	1
Panc-AdenoCA	TP53I3	MAP2K4	0	3	8	218	0	0.898386	1
Panc-AdenoCA	TP53I3	RIPK4	0	3	7	219	0	0.910692	1
Panc-AdenoCA	ZCCHC5	KRAS	1	2	197	29	0.0736041	0.0488849	1
Panc-AdenoCA	ZCCHC5	ARID1A	0	3	8	218	0	0.898386	1
Panc-AdenoCA	ZCCHC5	RNF43	0	3	7	219	0	0.910692	1
Panc-AdenoCA	ZCCHC5	CDKN2A	0	3	18	208	0	0.781361	1
Panc-AdenoCA	ZCCHC5	KDM6A	0	3	2	224	0	0.973914	1
Panc-AdenoCA	ZCCHC5	ACVR2A	0	3	2	224	0	0.973914	1
Panc-AdenoCA	ZCCHC5	RBM10	0	3	5	221	0	0.935642	1
Panc-AdenoCA	ZCCHC5	ZFP36L2	0	3	2	224	0	0.973914	1
Panc-AdenoCA	ZCCHC5	TGFBR2	0	3	6	220	0	0.923111	1
Panc-AdenoCA	ZCCHC5	SETD2	0	3	3	223	0	0.961043	1
Panc-AdenoCA	ZCCHC5	ACVR1B	0	3	5	221	0	0.935642	1
Panc-AdenoCA	ZCCHC5	SMAD4	1	2	37	189	2.55405	0.927755	1
Panc-AdenoCA	ZCCHC5	TP53	0	3	135	91	0	0.0678582	1
Panc-AdenoCA	ZCCHC5	MAP2K4	0	3	8	218	0	0.898386	1
Panc-AdenoCA	ZCCHC5	RIPK4	0	3	7	219	0	0.910692	1
Liver-HCC	LONRF3	APOB	0	1	24	285	0	0.922581	1
Liver-HCC	LONRF3	BRD7	0	1	4	305	0	0.987097	1
Liver-HCC	LONRF3	CAMK1	0	1	5	304	0	0.983871	1
Liver-HCC	LONRF3	RB1	0	1	9	300	0	0.970968	1
Liver-HCC	LONRF3	RPS6KA3	0	1	7	302	0	0.977419	1
Liver-HCC	LONRF3	SETDB1	0	1	11	298	0	0.964516	1
Liver-HCC	LONRF3	TP53	0	1	84	225	0	0.729032	1
Liver-HCC	LONRF3	PTEN	0	1	3	306	0	0.990323	1
Liver-HCC	LONRF3	RPL5	0	1	4	305	0	0.987097	1
Liver-HCC	LONRF3	EEF1A1	0	1	5	304	0	0.983871	1
Liver-HCC	LONRF3	ARID2	0	1	19	290	0	0.93871	1
Liver-HCC	LONRF3	ARID1A	0	1	10	299	0	0.967742	1
Liver-HCC	LONRF3	CTNNB1	0	1	76	233	0	0.754839	1
Liver-HCC	LONRF3	ACVR2A	0	1	6	303	0	0.980645	1
Liver-HCC	LONRF3	AXIN1	0	1	15	294	0	0.951613	1
Liver-HCC	LONRF3	RPL22	0	1	2	307	0	0.993548	1
Liver-HCC	LONRF3	CDKN1A	0	1	4	305	0	0.987097	1
Liver-HCC	LONRF3	ALB	0	1	12	297	0	0.96129	1
Liver-HCC	LONRF3	BAP1	0	1	6	303	0	0.980645	1
Liver-HCC	LONRF3	KEAP1	0	1	9	300	0	0.970968	1
Liver-HCC	RTN4	APOB	1	1	23	285	12.3913	0.994237	1
Liver-HCC	RTN4	BRD7	0	2	4	304	0	0.974319	1
Liver-HCC	RTN4	CAMK1	0	2	5	303	0	0.967951	1
Liver-HCC	RTN4	RB1	0	2	9	299	0	0.942687	1
Liver-HCC	RTN4	RPS6KA3	0	2	7	301	0	0.955277	1
Liver-HCC	RTN4	SETDB1	0	2	11	297	0	0.930181	1
Liver-HCC	RTN4	TP53	2	0	82	226	inf	1	1
Liver-HCC	RTN4	PTEN	0	2	3	305	0	0.980708	1
Liver-HCC	RTN4	RPL5	0	2	4	304	0	0.974319	1
Liver-HCC	RTN4	EEF1A1	0	2	5	303	0	0.967951	1
Liver-HCC	RTN4	ARID2	0	2	19	289	0	0.88099	1
Liver-HCC	RTN4	ARID1A	0	2	10	298	0	0.936423	1
Liver-HCC	RTN4	CTNNB1	0	2	76	232	0	0.569183	1
Liver-HCC	RTN4	ACVR2A	0	2	6	302	0	0.961604	1
Liver-HCC	RTN4	AXIN1	1	1	14	294	21	0.997808	1
Liver-HCC	RTN4	RPL22	0	2	2	306	0	0.987118	1
Liver-HCC	RTN4	CDKN1A	0	2	4	304	0	0.974319	1
Liver-HCC	RTN4	ALB	0	2	12	296	0	0.923959	1
Liver-HCC	RTN4	BAP1	0	2	6	302	0	0.961604	1
Liver-HCC	RTN4	KEAP1	0	2	9	299	0	0.942687	1
Breast-AdenoCA	MAGEC1	CBFB	0	1	9	181	0	0.95288	1
Breast-AdenoCA	MAGEC1	TP53	0	1	77	113	0	0.596859	1
Breast-AdenoCA	MAGEC1	MAP3K1	0	1	5	185	0	0.973822	1
Breast-AdenoCA	MAGEC1	GATA3	0	1	1	189	0	0.994764	0.994764
Breast-AdenoCA	MAGEC1	SMAD4	0	1	2	188	0	0.989529	1
Breast-AdenoCA	MAGEC1	CTCF	0	1	4	186	0	0.979058	1
Breast-AdenoCA	MAGEC1	AKT1	0	1	7	183	0	0.963351	1
Breast-AdenoCA	MAGEC1	PTEN	0	1	7	183	0	0.963351	1
Breast-AdenoCA	MAGEC1	MAP2K4	0	1	2	188	0	0.989529	1
Breast-AdenoCA	MAGEC1	PIK3CA	0	1	46	144	0	0.759162	1
Breast-AdenoCA	PURA	CBFB	0	2	9	180	0	0.907743	1
Breast-AdenoCA	PURA	TP53	0	2	77	112	0	0.354974	1
Breast-AdenoCA	PURA	MAP3K1	0	2	5	184	0	0.948195	1
Breast-AdenoCA	PURA	GATA3	0	2	1	188	0	0.989529	1
Breast-AdenoCA	PURA	SMAD4	0	2	2	187	0	0.979113	1
Breast-AdenoCA	PURA	CTCF	0	2	4	185	0	0.958446	1
Breast-AdenoCA	PURA	AKT1	0	2	7	182	0	0.927859	1
Breast-AdenoCA	PURA	PTEN	0	2	7	182	0	0.927859	1
Breast-AdenoCA	PURA	MAP2K4	0	2	2	187	0	0.979113	1
Breast-AdenoCA	PURA	PIK3CA	1	1	45	144	3.2	0.942959	1
Biliary-AdenoCA	NCAN	KRAS	1	2	3	26	4.33333	0.965323	1
Biliary-AdenoCA	NCAN	ARID1A	0	3	3	26	0	0.736694	1
Biliary-AdenoCA	NCAN	SMAD4	0	3	3	26	0	0.736694	1
Biliary-AdenoCA	NCAN	TP53	2	1	6	23	7.66667	0.98871	1
Biliary-AdenoCA	NCAN	PTEN	1	2	1	28	14	0.993952	0.993952
Prost-AdenoCA	ACVRL1	SPOP	0	3	13	183	0	0.815677	1
Prost-AdenoCA	ACVRL1	PTEN	0	3	7	189	0	0.897643	0.897643
Prost-AdenoCA	ACVRL1	FOXA1	0	3	8	188	0	0.883617	1
Prost-AdenoCA	ACVRL1	TP53	0	3	14	182	0	0.802521	1
Thy-AdenoCA	TMEM129	BRAF	0	1	10	37	0	0.791667	0.791667
Stomach-AdenoCA	ZNF648	ARID1A	0	4	3	54	0	0.813004	1
Stomach-AdenoCA	ZNF648	RELA	0	4	5	52	0	0.703816	1
Stomach-AdenoCA	ZNF648	PIK3CA	1	3	8	49	2.04167	0.899915	1
Stomach-AdenoCA	ZNF648	SMAD4	0	4	3	54	0	0.813004	1
Stomach-AdenoCA	ZNF648	TP53	2	2	21	36	1.71429	0.854072	1
Stomach-AdenoCA	ZNF648	PTEN	0	4	1	56	0	0.934426	0.934426
Stomach-AdenoCA	ZNF648	CTNNB1	0	4	4	53	0	0.756934	1
Stomach-AdenoCA	ZNF648	PLK1	0	4	2	55	0	0.872131	1
Lymph-CLL	ACTA1	SF3B1	0	2	9	79	0	0.808989	1
Lymph-CLL	ACTA1	NXF1	0	2	4	84	0	0.912609	1
Lymph-CLL	ACTA1	BRAF	1	1	3	85	28.3333	0.998502	1
Lymph-CLL	ACTA1	IRF4	1	1	2	86	43	0.999251	0.999251
Lymph-CLL	ACTA1	ATM	0	2	7	81	0	0.849688	1
Lymph-CLL	ACTA1	NFKBIE	0	2	1	87	0	0.977778	1
Lymph-CLL	ACTA1	TP53	0	2	6	82	0	0.870412	1
Lymph-CLL	ACTA1	MYD88	0	2	3	85	0	0.934082	1
Lymph-CLL	ACTA1	ZNF292	0	2	3	85	0	0.934082	1
Panc-Endocrine	SH3BGR	MEN1	0	2	14	65	0	0.682407	1
Panc-Endocrine	SH3BGR	DAXX	0	2	7	72	0	0.833642	1
Panc-Endocrine	SH3BGR	DYNC1I1	0	2	4	75	0	0.903086	1
Panc-Endocrine	SH3BGR	PTEN	0	2	2	77	0	0.950926	0.950926
Panc-Endocrine	SH3BGR	SETD2	0	2	4	75	0	0.903086	1
Panc-Endocrine	SH3BGR	ATRX	0	2	6	73	0	0.856481	1
Head-SCC	PPWD1	PA2G4	0	1	4	46	0	0.921569	1
Head-SCC	PPWD1	CDKN2A	0	1	9	41	0	0.823529	1
Head-SCC	PPWD1	HRAS	1	0	2	48	inf	1	1
Head-SCC	PPWD1	CASP8	0	1	4	46	0	0.921569	1
Head-SCC	PPWD1	TP53	1	0	17	33	inf	1	1
Head-SCC	PPWD1	AJUBA	0	1	2	48	0	0.960784	1
Head-SCC	PPWD1	NOTCH1	0	1	7	43	0	0.862745	1
Head-SCC	PPWD1	PIK3CA	0	1	12	38	0	0.764706	1
Eso-AdenoCA	SOX18	KRAS	0	4	5	78	0	0.785778	1
Eso-AdenoCA	SOX18	MAP2K7	1	3	2	81	13.5	0.995264	1
Eso-AdenoCA	SOX18	ARID1A	1	3	10	73	2.43333	0.923797	1
Eso-AdenoCA	SOX18	CDKN2A	0	4	7	76	0	0.710537	1
Eso-AdenoCA	SOX18	APC	0	4	3	80	0	0.866843	1
Eso-AdenoCA	SOX18	SMAD4	1	3	7	76	3.61905	0.959224	1
Eso-AdenoCA	SOX18	TP53	4	0	60	23	inf	1	1
Eso-AdenoCA	SOX18	PTEN	0	4	3	80	0	0.866843	1
Eso-AdenoCA	SOX18	PIK3CA	0	4	6	77	0	0.747448	1
CNS-PiloAstro	ITLN1	BRAF	0	2	4	83	0	0.911645	1
CNS-PiloAstro	ITLN1	NF1	0	2	2	85	0	0.955312	0.955312
CNS-PiloAstro	ITLN1	FGFR1	0	2	5	82	0	0.890194	1
Uterus-AdenoCA	HIST1H4E	KRAS	0	1	2	36	0	0.948718	1
Uterus-AdenoCA	HIST1H4E	ARID1A	0	1	3	35	0	0.923077	1
Uterus-AdenoCA	HIST1H4E	PIK3R1	1	0	3	35	inf	1	1
Uterus-AdenoCA	HIST1H4E	PIK3CA	0	1	13	25	0	0.666667	1
Uterus-AdenoCA	HIST1H4E	FBXW7	0	1	5	33	0	0.871795	1
Uterus-AdenoCA	HIST1H4E	PPP2R1A	0	1	7	31	0	0.820513	1
Uterus-AdenoCA	HIST1H4E	TP53	0	1	26	12	0	0.333333	1
Uterus-AdenoCA	HIST1H4E	PTEN	0	1	6	32	0	0.846154	1
Uterus-AdenoCA	HIST1H4E	ARHGAP35	0	1	5	33	0	0.871795	1
Uterus-AdenoCA	HIST1H4E	CTNNB1	0	1	4	34	0	0.897436	1

## Sheet: Table S2
Table S2: Non-synonymou Drivers(PCAWG) v.s. Non-synonymous Drivers(PCAWG) mutual exclusivity analysis
Cohort	Candidate(a)	PCAWG driver(b)	ab	anotb	bnota	notanotb	Statistics	p-val	q
Lymph-BNHL	TMEM30A	RRAGC	0	6	8	91	0	0.614022	1
Lymph-BNHL	TMEM30A	TBL1XR1	1	5	5	94	3.76	0.962919	1
Lymph-BNHL	TMEM30A	STAT6	0	6	12	87	0	0.473637	1
Lymph-BNHL	TMEM30A	STAT3	2	4	6	93	7.75	0.994664	1
Lymph-BNHL	TMEM30A	BTG1	0	6	8	91	0	0.614022	1
Lymph-BNHL	TMEM30A	PRKCD	1	5	7	92	2.62857	0.934381	1
Lymph-BNHL	TMEM30A	GRB2	2	4	3	96	16	0.99898	1
Lymph-BNHL	TMEM30A	FBXO11	0	6	11	88	0	0.505931	1
Lymph-BNHL	TMEM30A	HLA-B	0	6	6	93	0	0.696265	1
Lymph-BNHL	TMEM30A	TNFRSF14	1	5	11	88	1.6	0.861159	1
Lymph-BNHL	TMEM30A	GNAI2	2	4	6	93	7.75	0.994664	1
Lymph-BNHL	TMEM30A	TP53	0	6	21	78	0	0.252576	1
Lymph-BNHL	TMEM30A	PTEN	0	6	4	95	0	0.787488	1
Lymph-BNHL	TMEM30A	SMARCA4	0	6	11	88	0	0.505931	1
Lymph-BNHL	TMEM30A	B2M	1	5	8	91	2.275	0.917868	1
Lymph-BNHL	TMEM30A	CREBBP	1	5	29	70	0.482759	0.446854	1
Lymph-BNHL	TMEM30A	ARID1A	1	5	10	89	1.78	0.881115	1
Lymph-BNHL	TMEM30A	KMT2D	3	3	22	77	3.5	0.97241	1
Lymph-BNHL	TMEM30A	DDX3X	1	5	4	95	4.75	0.974614	1
Lymph-BNHL	TMEM30A	RHOA	0	6	5	94	0	0.740707	1
Lymph-BNHL	TMEM30A	GNA13	0	6	7	92	0	0.654067	1
Lymph-BNHL	TMEM30A	EBF1	0	6	8	91	0	0.614022	1
Lymph-BNHL	TMEM30A	CARD11	2	4	12	87	3.625	0.969861	1
Lymph-BNHL	TMEM30A	MEF2B	0	6	8	91	0	0.614022	1
Lymph-BNHL	TMEM30A	TMSB4X	2	4	9	90	5	0.985333	1
Lymph-BNHL	TMEM30A	MYD88	2	4	7	92	6.57143	0.992178	1
Lymph-BNHL	TMEM30A	SRSF7	1	5	2	97	9.7	0.991972	1
Lymph-BNHL	TMEM30A	NFKBIE	1	5	2	97	9.7	0.991972	1
Lymph-BNHL	TMEM30A	KLHL6	0	6	10	89	0	0.540039	1
Lymph-BNHL	TMEM30A	EZH2	0	6	13	86	0	0.44308	1
Lymph-BNHL	RRAGC	TBL1XR1	0	8	6	91	0	0.614022	1
Lymph-BNHL	RRAGC	STAT6	0	8	12	85	0	0.36526	1
Lymph-BNHL	RRAGC	STAT3	0	8	8	89	0	0.51833	1
Lymph-BNHL	RRAGC	BTG1	0	8	8	89	0	0.51833	1
Lymph-BNHL	RRAGC	PRKCD	1	7	7	90	1.83673	0.88692	1
Lymph-BNHL	RRAGC	GRB2	1	7	4	93	3.32143	0.954475	1
Lymph-BNHL	RRAGC	FBXO11	0	8	11	86	0	0.399238	1
Lymph-BNHL	RRAGC	HLA-B	1	7	5	92	2.62857	0.934381	1
Lymph-BNHL	RRAGC	TNFRSF14	1	7	11	86	1.11688	0.772993	1
Lymph-BNHL	RRAGC	GNAI2	1	7	7	90	1.83673	0.88692	1
Lymph-BNHL	RRAGC	TP53	0	8	21	76	0	0.156357	1
Lymph-BNHL	RRAGC	PTEN	0	8	4	93	0	0.724827	1
Lymph-BNHL	RRAGC	SMARCA4	1	7	10	87	1.24286	0.803065	1
Lymph-BNHL	RRAGC	B2M	0	8	9	88	0	0.475581	1
Lymph-BNHL	RRAGC	CREBBP	4	4	26	71	2.73077	0.959009	1
Lymph-BNHL	RRAGC	ARID1A	0	8	11	86	0	0.399238	1
Lymph-BNHL	RRAGC	KMT2D	5	3	20	77	6.41667	0.997851	1
Lymph-BNHL	RRAGC	DDX3X	0	8	5	92	0	0.667415	1
Lymph-BNHL	RRAGC	RHOA	0	8	5	92	0	0.667415	1
Lymph-BNHL	RRAGC	GNA13	0	8	7	90	0	0.564404	1
Lymph-BNHL	RRAGC	EBF1	1	7	7	90	1.83673	0.88692	1
Lymph-BNHL	RRAGC	CARD11	0	8	14	83	0	0.30481	1
Lymph-BNHL	RRAGC	MEF2B	1	7	7	90	1.83673	0.88692	1
Lymph-BNHL	RRAGC	TMSB4X	1	7	10	87	1.24286	0.803065	1
Lymph-BNHL	RRAGC	MYD88	1	7	8	89	1.58929	0.860321	1
Lymph-BNHL	RRAGC	SRSF7	0	8	3	94	0	0.786514	1
Lymph-BNHL	RRAGC	NFKBIE	0	8	3	94	0	0.786514	1
Lymph-BNHL	RRAGC	KLHL6	0	8	10	87	0	0.435949	1
Lymph-BNHL	RRAGC	EZH2	1	7	12	85	1.0119	0.742303	1
Lymph-BNHL	TBL1XR1	STAT6	0	6	12	87	0	0.473637	1
Lymph-BNHL	TBL1XR1	STAT3	0	6	8	91	0	0.614022	1
Lymph-BNHL	TBL1XR1	BTG1	1	5	7	92	2.62857	0.934381	1
Lymph-BNHL	TBL1XR1	PRKCD	1	5	7	92	2.62857	0.934381	1
Lymph-BNHL	TBL1XR1	GRB2	0	6	5	94	0	0.740707	1
Lymph-BNHL	TBL1XR1	FBXO11	0	6	11	88	0	0.505931	1
Lymph-BNHL	TBL1XR1	HLA-B	1	5	5	94	3.76	0.962919	1
Lymph-BNHL	TBL1XR1	TNFRSF14	0	6	12	87	0	0.473637	1
Lymph-BNHL	TBL1XR1	GNAI2	0	6	8	91	0	0.614022	1
Lymph-BNHL	TBL1XR1	TP53	0	6	21	78	0	0.252576	1
Lymph-BNHL	TBL1XR1	PTEN	0	6	4	95	0	0.787488	1
Lymph-BNHL	TBL1XR1	SMARCA4	0	6	11	88	0	0.505931	1
Lymph-BNHL	TBL1XR1	B2M	0	6	9	90	0	0.576041	1
Lymph-BNHL	TBL1XR1	CREBBP	3	3	27	72	2.66667	0.945735	1
Lymph-BNHL	TBL1XR1	ARID1A	1	5	10	89	1.78	0.881115	1
Lymph-BNHL	TBL1XR1	KMT2D	2	4	23	76	1.65217	0.854991	1
Lymph-BNHL	TBL1XR1	DDX3X	0	6	5	94	0	0.740707	1
Lymph-BNHL	TBL1XR1	RHOA	0	6	5	94	0	0.740707	1
Lymph-BNHL	TBL1XR1	GNA13	2	4	5	94	9.4	0.996588	1
Lymph-BNHL	TBL1XR1	EBF1	0	6	8	91	0	0.614022	1
Lymph-BNHL	TBL1XR1	CARD11	1	5	13	86	1.32308	0.818735	1
Lymph-BNHL	TBL1XR1	MEF2B	1	5	7	92	2.62857	0.934381	1
Lymph-BNHL	TBL1XR1	TMSB4X	1	5	10	89	1.78	0.881115	1
Lymph-BNHL	TBL1XR1	MYD88	2	4	7	92	6.57143	0.992178	1
Lymph-BNHL	TBL1XR1	SRSF7	0	6	3	96	0	0.836706	1
Lymph-BNHL	TBL1XR1	NFKBIE	0	6	3	96	0	0.836706	1
Lymph-BNHL	TBL1XR1	KLHL6	0	6	10	89	0	0.540039	1
Lymph-BNHL	TBL1XR1	EZH2	2	4	11	88	4	0.975749	1
Lymph-BNHL	STAT6	STAT3	2	10	6	87	2.9	0.953426	1
Lymph-BNHL	STAT6	BTG1	1	11	7	86	1.11688	0.772993	1
Lymph-BNHL	STAT6	PRKCD	0	12	8	85	0	0.36526	1
Lymph-BNHL	STAT6	GRB2	0	12	5	88	0	0.538224	1
Lymph-BNHL	STAT6	FBXO11	0	12	11	82	0	0.244688	1
Lymph-BNHL	STAT6	HLA-B	0	12	6	87	0	0.473637	1
Lymph-BNHL	STAT6	TNFRSF14	5	7	7	86	8.77551	0.999617	1
Lymph-BNHL	STAT6	GNAI2	0	12	8	85	0	0.36526	1
Lymph-BNHL	STAT6	TP53	1	11	20	73	0.331818	0.257758	1
Lymph-BNHL	STAT6	PTEN	0	12	4	89	0	0.610794	1
Lymph-BNHL	STAT6	SMARCA4	0	12	11	82	0	0.244688	1
Lymph-BNHL	STAT6	B2M	1	11	8	85	0.965909	0.726755	1
Lymph-BNHL	STAT6	CREBBP	6	6	24	69	2.875	0.977811	1
Lymph-BNHL	STAT6	ARID1A	2	10	9	84	1.86667	0.888625	1
Lymph-BNHL	STAT6	KMT2D	1	11	24	69	0.261364	0.165086	1
Lymph-BNHL	STAT6	DDX3X	0	12	5	88	0	0.538224	1
Lymph-BNHL	STAT6	RHOA	0	12	5	88	0	0.538224	1
Lymph-BNHL	STAT6	GNA13	1	11	6	87	1.31818	0.818101	1
Lymph-BNHL	STAT6	EBF1	0	12	8	85	0	0.36526	1
Lymph-BNHL	STAT6	CARD11	1	11	13	80	0.559441	0.501146	1
Lymph-BNHL	STAT6	MEF2B	0	12	8	85	0	0.36526	1
Lymph-BNHL	STAT6	TMSB4X	0	12	11	82	0	0.244688	1
Lymph-BNHL	STAT6	MYD88	0	12	9	84	0	0.320073	1
Lymph-BNHL	STAT6	SRSF7	1	11	2	91	4.13636	0.966083	1
Lymph-BNHL	STAT6	NFKBIE	0	12	3	90	0	0.692233	1
Lymph-BNHL	STAT6	KLHL6	0	12	10	83	0	0.280064	1
Lymph-BNHL	STAT6	EZH2	2	10	11	82	1.49091	0.83214	1
Lymph-BNHL	STAT3	BTG1	2	6	6	91	5.05556	0.986156	1
Lymph-BNHL	STAT3	PRKCD	1	7	7	90	1.83673	0.88692	1
Lymph-BNHL	STAT3	GRB2	2	6	3	94	10.4444	0.997229	1
Lymph-BNHL	STAT3	FBXO11	0	8	11	86	0	0.399238	1
Lymph-BNHL	STAT3	HLA-B	1	7	5	92	2.62857	0.934381	1
Lymph-BNHL	STAT3	TNFRSF14	3	5	9	88	5.86667	0.994433	1
Lymph-BNHL	STAT3	GNAI2	1	7	7	90	1.83673	0.88692	1
Lymph-BNHL	STAT3	TP53	1	7	20	77	0.55	0.497498	1
Lymph-BNHL	STAT3	PTEN	0	8	4	93	0	0.724827	1
Lymph-BNHL	STAT3	SMARCA4	0	8	11	86	0	0.399238	1
Lymph-BNHL	STAT3	B2M	2	6	7	90	4.28571	0.980018	1
Lymph-BNHL	STAT3	CREBBP	4	4	26	71	2.73077	0.959009	1
Lymph-BNHL	STAT3	ARID1A	1	7	10	87	1.24286	0.803065	1
Lymph-BNHL	STAT3	KMT2D	3	5	22	75	2.04545	0.910439	1
Lymph-BNHL	STAT3	DDX3X	0	8	5	92	0	0.667415	1
Lymph-BNHL	STAT3	RHOA	0	8	5	92	0	0.667415	1
Lymph-BNHL	STAT3	GNA13	0	8	7	90	0	0.564404	1
Lymph-BNHL	STAT3	EBF1	1	7	7	90	1.83673	0.88692	1
Lymph-BNHL	STAT3	CARD11	2	6	12	85	2.36111	0.928775	1
Lymph-BNHL	STAT3	MEF2B	0	8	8	89	0	0.51833	1
Lymph-BNHL	STAT3	TMSB4X	2	6	9	88	3.25926	0.963678	1
Lymph-BNHL	STAT3	MYD88	1	7	8	89	1.58929	0.860321	1
Lymph-BNHL	STAT3	SRSF7	0	8	3	94	0	0.786514	1
Lymph-BNHL	STAT3	NFKBIE	2	6	1	96	32	0.999701	1
Lymph-BNHL	STAT3	KLHL6	0	8	10	87	0	0.435949	1
Lymph-BNHL	STAT3	EZH2	0	8	13	84	0	0.33384	1
Lymph-BNHL	BTG1	PRKCD	1	7	7	90	1.83673	0.88692	1
Lymph-BNHL	BTG1	GRB2	2	6	3	94	10.4444	0.997229	1
Lymph-BNHL	BTG1	FBXO11	0	8	11	86	0	0.399238	1
Lymph-BNHL	BTG1	HLA-B	1	7	5	92	2.62857	0.934381	1
Lymph-BNHL	BTG1	TNFRSF14	0	8	12	85	0	0.36526	1
Lymph-BNHL	BTG1	GNAI2	0	8	8	89	0	0.51833	1
Lymph-BNHL	BTG1	TP53	3	5	18	79	2.63333	0.950914	1
Lymph-BNHL	BTG1	PTEN	1	7	3	94	4.47619	0.971577	1
Lymph-BNHL	BTG1	SMARCA4	0	8	11	86	0	0.399238	1
Lymph-BNHL	BTG1	B2M	3	5	6	91	9.1	0.998433	1
Lymph-BNHL	BTG1	CREBBP	2	6	28	69	0.821429	0.588222	1
Lymph-BNHL	BTG1	ARID1A	0	8	11	86	0	0.399238	1
Lymph-BNHL	BTG1	KMT2D	1	7	24	73	0.434524	0.388802	1
Lymph-BNHL	BTG1	DDX3X	0	8	5	92	0	0.667415	1
Lymph-BNHL	BTG1	RHOA	0	8	5	92	0	0.667415	1
Lymph-BNHL	BTG1	GNA13	1	7	6	91	2.16667	0.911729	1
Lymph-BNHL	BTG1	EBF1	1	7	7	90	1.83673	0.88692	1
Lymph-BNHL	BTG1	CARD11	1	7	13	84	0.923077	0.711224	1
Lymph-BNHL	BTG1	MEF2B	2	6	6	91	5.05556	0.986156	1
Lymph-BNHL	BTG1	TMSB4X	0	8	11	86	0	0.399238	1
Lymph-BNHL	BTG1	MYD88	0	8	9	88	0	0.475581	1
Lymph-BNHL	BTG1	SRSF7	0	8	3	94	0	0.786514	1
Lymph-BNHL	BTG1	NFKBIE	1	7	2	95	6.78571	0.985213	1
Lymph-BNHL	BTG1	KLHL6	1	7	9	88	1.39683	0.832267	1
Lymph-BNHL	BTG1	EZH2	2	6	11	86	2.60606	0.941785	1
Lymph-BNHL	PRKCD	GRB2	1	7	4	93	3.32143	0.954475	1
Lymph-BNHL	PRKCD	FBXO11	0	8	11	86	0	0.399238	1
Lymph-BNHL	PRKCD	HLA-B	1	7	5	92	2.62857	0.934381	1
Lymph-BNHL	PRKCD	TNFRSF14	0	8	12	85	0	0.36526	1
Lymph-BNHL	PRKCD	GNAI2	1	7	7	90	1.83673	0.88692	1
Lymph-BNHL	PRKCD	TP53	0	8	21	76	0	0.156357	1
Lymph-BNHL	PRKCD	PTEN	0	8	4	93	0	0.724827	1
Lymph-BNHL	PRKCD	SMARCA4	2	6	9	88	3.25926	0.963678	1
Lymph-BNHL	PRKCD	B2M	0	8	9	88	0	0.475581	1
Lymph-BNHL	PRKCD	CREBBP	0	8	30	67	0	0.060509	1
Lymph-BNHL	PRKCD	ARID1A	0	8	11	86	0	0.399238	1
Lymph-BNHL	PRKCD	KMT2D	4	4	21	76	3.61905	0.982195	1
Lymph-BNHL	PRKCD	DDX3X	0	8	5	92	0	0.667415	1
Lymph-BNHL	PRKCD	RHOA	0	8	5	92	0	0.667415	1
Lymph-BNHL	PRKCD	GNA13	0	8	7	90	0	0.564404	1
Lymph-BNHL	PRKCD	EBF1	2	6	6	91	5.05556	0.986156	1
Lymph-BNHL	PRKCD	CARD11	2	6	12	85	2.36111	0.928775	1
Lymph-BNHL	PRKCD	MEF2B	0	8	8	89	0	0.51833	1
Lymph-BNHL	PRKCD	TMSB4X	1	7	10	87	1.24286	0.803065	1
Lymph-BNHL	PRKCD	MYD88	2	6	7	90	4.28571	0.980018	1
Lymph-BNHL	PRKCD	SRSF7	0	8	3	94	0	0.786514	1
Lymph-BNHL	PRKCD	NFKBIE	0	8	3	94	0	0.786514	1
Lymph-BNHL	PRKCD	KLHL6	1	7	9	88	1.39683	0.832267	1
Lymph-BNHL	PRKCD	EZH2	1	7	12	85	1.0119	0.742303	1
Lymph-BNHL	GRB2	FBXO11	0	5	11	89	0	0.568462	1
Lymph-BNHL	GRB2	HLA-B	2	3	4	96	16	0.99898	1
Lymph-BNHL	GRB2	TNFRSF14	0	5	12	88	0	0.538224	1
Lymph-BNHL	GRB2	GNAI2	0	5	8	92	0	0.667415	1
Lymph-BNHL	GRB2	TP53	0	5	21	79	0	0.319716	1
Lymph-BNHL	GRB2	PTEN	0	5	4	96	0	0.8203	1
Lymph-BNHL	GRB2	SMARCA4	0	5	11	89	0	0.568462	1
Lymph-BNHL	GRB2	B2M	1	4	8	92	2.875	0.942638	1
Lymph-BNHL	GRB2	CREBBP	0	5	30	70	0	0.178741	1
Lymph-BNHL	GRB2	ARID1A	0	5	11	89	0	0.568462	1
Lymph-BNHL	GRB2	KMT2D	1	4	24	76	0.791667	0.658441	1
Lymph-BNHL	GRB2	DDX3X	1	4	4	96	6	0.982736	1
Lymph-BNHL	GRB2	RHOA	0	5	5	95	0	0.779692	1
Lymph-BNHL	GRB2	GNA13	0	5	7	93	0	0.703298	1
Lymph-BNHL	GRB2	EBF1	1	4	7	93	3.32143	0.954475	1
Lymph-BNHL	GRB2	CARD11	0	5	14	86	0	0.481609	1
Lymph-BNHL	GRB2	MEF2B	0	5	8	92	0	0.667415	1
Lymph-BNHL	GRB2	TMSB4X	1	4	10	90	2.25	0.915855	1
Lymph-BNHL	GRB2	MYD88	2	3	7	93	8.85714	0.995907	1
Lymph-BNHL	GRB2	SRSF7	1	4	2	98	12.25	0.994612	1
Lymph-BNHL	GRB2	NFKBIE	1	4	2	98	12.25	0.994612	1
Lymph-BNHL	GRB2	KLHL6	0	5	10	90	0	0.600043	1
Lymph-BNHL	GRB2	EZH2	0	5	13	87	0	0.509287	1
Lymph-BNHL	FBXO11	HLA-B	0	11	6	88	0	0.505931	1
Lymph-BNHL	FBXO11	TNFRSF14	0	11	12	82	0	0.244688	1
Lymph-BNHL	FBXO11	GNAI2	3	8	5	89	6.675	0.996161	1
Lymph-BNHL	FBXO11	TP53	7	4	14	80	10	0.999918	1
Lymph-BNHL	FBXO11	PTEN	2	9	2	92	10.2222	0.996686	1
Lymph-BNHL	FBXO11	SMARCA4	6	5	5	89	21.36	0.999996	0.999996
Lymph-BNHL	FBXO11	B2M	1	10	8	86	1.075	0.761433	1
Lymph-BNHL	FBXO11	CREBBP	1	10	29	65	0.224138	0.119473	1
Lymph-BNHL	FBXO11	ARID1A	4	7	7	87	7.10204	0.998384	1
Lymph-BNHL	FBXO11	KMT2D	1	10	24	70	0.291667	0.207268	1
Lymph-BNHL	FBXO11	DDX3X	2	9	3	91	6.74074	0.992205	1
Lymph-BNHL	FBXO11	RHOA	3	8	2	92	17.25	0.999674	1
Lymph-BNHL	FBXO11	GNA13	1	10	6	88	1.46667	0.843218	1
Lymph-BNHL	FBXO11	EBF1	0	11	8	86	0	0.399238	1
Lymph-BNHL	FBXO11	CARD11	1	10	13	81	0.623077	0.551091	1
Lymph-BNHL	FBXO11	MEF2B	0	11	8	86	0	0.399238	1
Lymph-BNHL	FBXO11	TMSB4X	0	11	11	83	0	0.277116	1
Lymph-BNHL	FBXO11	MYD88	1	10	8	86	1.075	0.761433	1
Lymph-BNHL	FBXO11	SRSF7	1	10	2	92	4.6	0.971541	1
Lymph-BNHL	FBXO11	NFKBIE	0	11	3	91	0	0.715054	1
Lymph-BNHL	FBXO11	KLHL6	2	9	8	86	2.38889	0.931212	1
Lymph-BNHL	FBXO11	EZH2	1	10	12	82	0.683333	0.591986	1
Lymph-BNHL	HLA-B	TNFRSF14	0	6	12	87	0	0.473637	1
Lymph-BNHL	HLA-B	GNAI2	0	6	8	91	0	0.614022	1
Lymph-BNHL	HLA-B	TP53	0	6	21	78	0	0.252576	1
Lymph-BNHL	HLA-B	PTEN	0	6	4	95	0	0.787488	1
Lymph-BNHL	HLA-B	SMARCA4	0	6	11	88	0	0.505931	1
Lymph-BNHL	HLA-B	B2M	0	6	9	90	0	0.576041	1
Lymph-BNHL	HLA-B	CREBBP	0	6	30	69	0	0.125119	1
Lymph-BNHL	HLA-B	ARID1A	0	6	11	88	0	0.505931	1
Lymph-BNHL	HLA-B	KMT2D	2	4	23	76	1.65217	0.854991	1
Lymph-BNHL	HLA-B	DDX3X	0	6	5	94	0	0.740707	1
Lymph-BNHL	HLA-B	RHOA	0	6	5	94	0	0.740707	1
Lymph-BNHL	HLA-B	GNA13	0	6	7	92	0	0.654067	1
Lymph-BNHL	HLA-B	EBF1	1	5	7	92	2.62857	0.934381	1
Lymph-BNHL	HLA-B	CARD11	1	5	13	86	1.32308	0.818735	1
Lymph-BNHL	HLA-B	MEF2B	0	6	8	91	0	0.614022	1
Lymph-BNHL	HLA-B	TMSB4X	1	5	10	89	1.78	0.881115	1
Lymph-BNHL	HLA-B	MYD88	2	4	7	92	6.57143	0.992178	1
Lymph-BNHL	HLA-B	SRSF7	0	6	3	96	0	0.836706	1
Lymph-BNHL	HLA-B	NFKBIE	0	6	3	96	0	0.836706	1
Lymph-BNHL	HLA-B	KLHL6	1	5	9	90	2	0.900064	1
Lymph-BNHL	HLA-B	EZH2	0	6	13	86	0	0.44308	1
Lymph-BNHL	TNFRSF14	GNAI2	2	10	6	87	2.9	0.953426	1
Lymph-BNHL	TNFRSF14	TP53	0	12	21	72	0	0.0578963	1
Lymph-BNHL	TNFRSF14	PTEN	0	12	4	89	0	0.610794	1
Lymph-BNHL	TNFRSF14	SMARCA4	0	12	11	82	0	0.244688	1
Lymph-BNHL	TNFRSF14	B2M	1	11	8	85	0.965909	0.726755	1
Lymph-BNHL	TNFRSF14	CREBBP	7	5	23	70	4.26087	0.995815	1
Lymph-BNHL	TNFRSF14	ARID1A	2	10	9	84	1.86667	0.888625	1
Lymph-BNHL	TNFRSF14	KMT2D	3	9	22	71	1.07576	0.691473	1
Lymph-BNHL	TNFRSF14	DDX3X	1	11	4	89	2.02273	0.901072	1
Lymph-BNHL	TNFRSF14	RHOA	0	12	5	88	0	0.538224	1
Lymph-BNHL	TNFRSF14	GNA13	0	12	7	86	0	0.416227	1
Lymph-BNHL	TNFRSF14	EBF1	1	11	7	86	1.11688	0.772993	1
Lymph-BNHL	TNFRSF14	CARD11	2	10	12	81	1.35	0.800815	1
Lymph-BNHL	TNFRSF14	MEF2B	2	10	6	87	2.9	0.953426	1
Lymph-BNHL	TNFRSF14	TMSB4X	3	9	8	85	3.54167	0.978553	1
Lymph-BNHL	TNFRSF14	MYD88	0	12	9	84	0	0.320073	1
Lymph-BNHL	TNFRSF14	SRSF7	1	11	2	91	4.13636	0.966083	1
Lymph-BNHL	TNFRSF14	NFKBIE	0	12	3	90	0	0.692233	1
Lymph-BNHL	TNFRSF14	KLHL6	1	11	9	84	0.848485	0.680156	1
Lymph-BNHL	TNFRSF14	EZH2	4	8	9	84	4.66667	0.993551	1
Lymph-BNHL	GNAI2	TP53	2	6	19	78	1.36842	0.803651	1
Lymph-BNHL	GNAI2	PTEN	2	6	2	95	15.8333	0.998849	1
Lymph-BNHL	GNAI2	SMARCA4	2	6	9	88	3.25926	0.963678	1
Lymph-BNHL	GNAI2	B2M	1	7	8	89	1.58929	0.860321	1
Lymph-BNHL	GNAI2	CREBBP	1	7	29	68	0.334975	0.27407	1
Lymph-BNHL	GNAI2	ARID1A	2	6	9	88	3.25926	0.963678	1
Lymph-BNHL	GNAI2	KMT2D	2	6	23	74	1.07246	0.712131	1
Lymph-BNHL	GNAI2	DDX3X	2	6	3	94	10.4444	0.997229	1
Lymph-BNHL	GNAI2	RHOA	1	7	4	93	3.32143	0.954475	1
Lymph-BNHL	GNAI2	GNA13	0	8	7	90	0	0.564404	1
Lymph-BNHL	GNAI2	EBF1	0	8	8	89	0	0.51833	1
Lymph-BNHL	GNAI2	CARD11	2	6	12	85	2.36111	0.928775	1
Lymph-BNHL	GNAI2	MEF2B	0	8	8	89	0	0.51833	1
Lymph-BNHL	GNAI2	TMSB4X	2	6	9	88	3.25926	0.963678	1
Lymph-BNHL	GNAI2	MYD88	0	8	9	88	0	0.475581	1
Lymph-BNHL	GNAI2	SRSF7	0	8	3	94	0	0.786514	1
Lymph-BNHL	GNAI2	NFKBIE	1	7	2	95	6.78571	0.985213	1
Lymph-BNHL	GNAI2	KLHL6	4	4	6	91	15.1667	0.999871	1
Lymph-BNHL	GNAI2	EZH2	1	7	12	85	1.0119	0.742303	1
Lymph-BNHL	TP53	PTEN	2	19	2	82	4.31579	0.975377	1
Lymph-BNHL	TP53	SMARCA4	6	15	5	79	6.32	0.999017	1
Lymph-BNHL	TP53	B2M	2	19	7	77	1.15789	0.743683	1
Lymph-BNHL	TP53	CREBBP	5	16	25	59	0.7375	0.402544	1
Lymph-BNHL	TP53	ARID1A	2	19	9	75	0.877193	0.617568	1
Lymph-BNHL	TP53	KMT2D	2	19	23	61	0.279176	0.0698702	1
Lymph-BNHL	TP53	DDX3X	1	20	4	80	1	0.739344	1
Lymph-BNHL	TP53	RHOA	4	17	1	83	19.5294	0.999789	1
Lymph-BNHL	TP53	GNA13	2	19	5	79	1.66316	0.858874	1
Lymph-BNHL	TP53	EBF1	0	21	8	76	0	0.156357	1
Lymph-BNHL	TP53	CARD11	2	19	12	72	0.631579	0.436455	1
Lymph-BNHL	TP53	MEF2B	0	21	8	76	0	0.156357	1
Lymph-BNHL	TP53	TMSB4X	0	21	11	73	0	0.0745514	1
Lymph-BNHL	TP53	MYD88	0	21	9	75	0	0.122506	1
Lymph-BNHL	TP53	SRSF7	0	21	3	81	0	0.50829	1
Lymph-BNHL	TP53	NFKBIE	0	21	3	81	0	0.50829	1
Lymph-BNHL	TP53	KLHL6	3	18	7	77	1.83333	0.889855	1
Lymph-BNHL	TP53	EZH2	1	20	12	72	0.3	0.214777	1
Lymph-BNHL	PTEN	SMARCA4	2	2	9	92	10.2222	0.996686	1
Lymph-BNHL	PTEN	B2M	1	3	8	93	3.875	0.963945	1
Lymph-BNHL	PTEN	CREBBP	0	4	30	71	0	0.254266	1
Lymph-BNHL	PTEN	ARID1A	1	3	10	91	3.03333	0.946395	1
Lymph-BNHL	PTEN	KMT2D	0	4	25	76	0	0.330859	1
Lymph-BNHL	PTEN	DDX3X	0	4	5	96	0	0.8203	1
Lymph-BNHL	PTEN	RHOA	0	4	5	96	0	0.8203	1
Lymph-BNHL	PTEN	GNA13	0	4	7	94	0	0.755671	1
Lymph-BNHL	PTEN	EBF1	0	4	8	93	0	0.724827	1
Lymph-BNHL	PTEN	CARD11	0	4	14	87	0	0.559109	1
Lymph-BNHL	PTEN	MEF2B	1	3	7	94	4.47619	0.971577	1
Lymph-BNHL	PTEN	TMSB4X	0	4	11	90	0	0.63794	1
Lymph-BNHL	PTEN	MYD88	0	4	9	92	0	0.694937	1
Lymph-BNHL	PTEN	SRSF7	0	4	3	98	0	0.88899	1
Lymph-BNHL	PTEN	NFKBIE	0	4	3	98	0	0.88899	1
Lymph-BNHL	PTEN	KLHL6	1	3	9	92	3.40741	0.955539	1
Lymph-BNHL	PTEN	EZH2	1	3	12	89	2.47222	0.926042	1
Lymph-BNHL	SMARCA4	B2M	1	10	8	86	1.075	0.761433	1
Lymph-BNHL	SMARCA4	CREBBP	1	10	29	65	0.224138	0.119473	1
Lymph-BNHL	SMARCA4	ARID1A	2	9	9	85	2.09877	0.911107	1
Lymph-BNHL	SMARCA4	KMT2D	2	9	23	71	0.68599	0.486503	1
Lymph-BNHL	SMARCA4	DDX3X	1	10	4	90	2.25	0.915855	1
Lymph-BNHL	SMARCA4	RHOA	1	10	4	90	2.25	0.915855	1
Lymph-BNHL	SMARCA4	GNA13	1	10	6	88	1.46667	0.843218	1
Lymph-BNHL	SMARCA4	EBF1	0	11	8	86	0	0.399238	1
Lymph-BNHL	SMARCA4	CARD11	1	10	13	81	0.623077	0.551091	1
Lymph-BNHL	SMARCA4	MEF2B	0	11	8	86	0	0.399238	1
Lymph-BNHL	SMARCA4	TMSB4X	0	11	11	83	0	0.277116	1
Lymph-BNHL	SMARCA4	MYD88	0	11	9	85	0	0.353964	1
Lymph-BNHL	SMARCA4	SRSF7	0	11	3	91	0	0.715054	1
Lymph-BNHL	SMARCA4	NFKBIE	0	11	3	91	0	0.715054	1
Lymph-BNHL	SMARCA4	KLHL6	0	11	10	84	0	0.313405	1
Lymph-BNHL	SMARCA4	EZH2	1	10	12	82	0.683333	0.591986	1
Lymph-BNHL	B2M	CREBBP	0	9	30	66	0	0.0417949	1
Lymph-BNHL	B2M	ARID1A	2	7	9	87	2.7619	0.948776	1
Lymph-BNHL	B2M	KMT2D	0	9	25	71	0	0.0771703	1
Lymph-BNHL	B2M	DDX3X	1	8	4	92	2.875	0.942638	1
Lymph-BNHL	B2M	RHOA	0	9	5	91	0	0.633012	1
Lymph-BNHL	B2M	GNA13	2	7	5	91	5.2	0.986924	1
Lymph-BNHL	B2M	EBF1	0	9	8	88	0	0.475581	1
Lymph-BNHL	B2M	CARD11	1	8	13	83	0.798077	0.656756	1
Lymph-BNHL	B2M	MEF2B	2	7	6	90	4.28571	0.980018	1
Lymph-BNHL	B2M	TMSB4X	4	5	7	89	10.1714	0.99951	1
Lymph-BNHL	B2M	MYD88	2	7	7	89	3.63265	0.97138	1
Lymph-BNHL	B2M	SRSF7	0	9	3	93	0	0.762189	1
Lymph-BNHL	B2M	NFKBIE	2	7	1	95	27.1429	0.999552	1
Lymph-BNHL	B2M	KLHL6	1	8	9	87	1.20833	0.795495	1
Lymph-BNHL	B2M	EZH2	1	8	12	84	0.875	0.691772	1
Lymph-BNHL	CREBBP	ARID1A	3	27	8	67	0.930556	0.613684	1
Lymph-BNHL	CREBBP	KMT2D	10	20	15	60	2	0.953222	1
Lymph-BNHL	CREBBP	DDX3X	0	30	5	70	0	0.178741	1
Lymph-BNHL	CREBBP	RHOA	0	30	5	70	0	0.178741	1
Lymph-BNHL	CREBBP	GNA13	3	27	4	71	1.97222	0.899276	1
Lymph-BNHL	CREBBP	EBF1	4	26	4	71	2.73077	0.959009	1
Lymph-BNHL	CREBBP	CARD11	3	27	11	64	0.646465	0.388119	1
Lymph-BNHL	CREBBP	MEF2B	5	25	3	72	4.8	0.993522	1
Lymph-BNHL	CREBBP	TMSB4X	2	28	9	66	0.52381	0.338759	1
Lymph-BNHL	CREBBP	MYD88	1	29	8	67	0.288793	0.210222	1
Lymph-BNHL	CREBBP	SRSF7	0	30	3	72	0	0.36021	1
Lymph-BNHL	CREBBP	NFKBIE	0	30	3	72	0	0.36021	1
Lymph-BNHL	CREBBP	KLHL6	1	29	9	66	0.252874	0.159343	1
Lymph-BNHL	CREBBP	EZH2	5	25	8	67	1.675	0.877589	1
Lymph-BNHL	ARID1A	KMT2D	2	9	23	71	0.68599	0.486503	1
Lymph-BNHL	ARID1A	DDX3X	1	10	4	90	2.25	0.915855	1
Lymph-BNHL	ARID1A	RHOA	0	11	5	89	0	0.568462	1
Lymph-BNHL	ARID1A	GNA13	4	7	3	91	17.3333	0.999909	1
Lymph-BNHL	ARID1A	EBF1	1	10	7	87	1.24286	0.803065	1
Lymph-BNHL	ARID1A	CARD11	2	9	12	82	1.51852	0.83736	1
Lymph-BNHL	ARID1A	MEF2B	0	11	8	86	0	0.399238	1
Lymph-BNHL	ARID1A	TMSB4X	1	10	10	84	0.84	0.676295	1
Lymph-BNHL	ARID1A	MYD88	1	10	8	86	1.075	0.761433	1
Lymph-BNHL	ARID1A	SRSF7	1	10	2	92	4.6	0.971541	1
Lymph-BNHL	ARID1A	NFKBIE	0	11	3	91	0	0.715054	1
Lymph-BNHL	ARID1A	KLHL6	1	10	9	85	0.944444	0.718988	1
Lymph-BNHL	ARID1A	EZH2	3	8	10	84	3.15	0.970817	1
Lymph-BNHL	KMT2D	DDX3X	0	25	5	75	0	0.248963	1
Lymph-BNHL	KMT2D	RHOA	0	25	5	75	0	0.248963	1
Lymph-BNHL	KMT2D	GNA13	0	25	7	73	0	0.13957	1
Lymph-BNHL	KMT2D	EBF1	4	21	4	76	3.61905	0.982195	1
Lymph-BNHL	KMT2D	CARD11	5	20	9	71	1.97222	0.923264	1
Lymph-BNHL	KMT2D	MEF2B	2	23	6	74	1.07246	0.712131	1
Lymph-BNHL	KMT2D	TMSB4X	4	21	7	73	1.98639	0.915395	1
Lymph-BNHL	KMT2D	MYD88	2	23	7	73	0.906832	0.635465	1
Lymph-BNHL	KMT2D	SRSF7	0	25	3	77	0	0.43828	1
Lymph-BNHL	KMT2D	NFKBIE	0	25	3	77	0	0.43828	1
Lymph-BNHL	KMT2D	KLHL6	2	23	8	72	0.782609	0.559484	1
Lymph-BNHL	KMT2D	EZH2	3	22	10	70	0.954545	0.626823	1
Lymph-BNHL	DDX3X	RHOA	2	3	3	97	21.5556	0.999482	1
Lymph-BNHL	DDX3X	GNA13	0	5	7	93	0	0.703298	1
Lymph-BNHL	DDX3X	EBF1	0	5	8	92	0	0.667415	1
Lymph-BNHL	DDX3X	CARD11	0	5	14	86	0	0.481609	1
Lymph-BNHL	DDX3X	MEF2B	0	5	8	92	0	0.667415	1
Lymph-BNHL	DDX3X	TMSB4X	1	4	10	90	2.25	0.915855	1
Lymph-BNHL	DDX3X	MYD88	0	5	9	91	0	0.633012	1
Lymph-BNHL	DDX3X	SRSF7	1	4	2	98	12.25	0.994612	1
Lymph-BNHL	DDX3X	NFKBIE	0	5	3	97	0	0.862584	1
Lymph-BNHL	DDX3X	KLHL6	2	3	8	92	7.66667	0.994242	1
Lymph-BNHL	DDX3X	EZH2	0	5	13	87	0	0.509287	1
Lymph-BNHL	RHOA	GNA13	0	5	7	93	0	0.703298	1
Lymph-BNHL	RHOA	EBF1	0	5	8	92	0	0.667415	1
Lymph-BNHL	RHOA	CARD11	0	5	14	86	0	0.481609	1
Lymph-BNHL	RHOA	MEF2B	0	5	8	92	0	0.667415	1
Lymph-BNHL	RHOA	TMSB4X	0	5	11	89	0	0.568462	1
Lymph-BNHL	RHOA	MYD88	0	5	9	91	0	0.633012	1
Lymph-BNHL	RHOA	SRSF7	0	5	3	97	0	0.862584	1
Lymph-BNHL	RHOA	NFKBIE	0	5	3	97	0	0.862584	1
Lymph-BNHL	RHOA	KLHL6	1	4	9	91	2.52778	0.929737	1
Lymph-BNHL	RHOA	EZH2	0	5	13	87	0	0.509287	1
Lymph-BNHL	GNA13	EBF1	1	6	7	91	2.16667	0.911729	1
Lymph-BNHL	GNA13	CARD11	0	7	14	84	0	0.355612	1
Lymph-BNHL	GNA13	MEF2B	1	6	7	91	2.16667	0.911729	1
Lymph-BNHL	GNA13	TMSB4X	0	7	11	87	0	0.449716	1
Lymph-BNHL	GNA13	MYD88	1	6	8	90	1.875	0.890245	1
Lymph-BNHL	GNA13	SRSF7	0	7	3	95	0	0.811352	1
Lymph-BNHL	GNA13	NFKBIE	0	7	3	95	0	0.811352	1
Lymph-BNHL	GNA13	KLHL6	0	7	10	88	0	0.485489	1
Lymph-BNHL	GNA13	EZH2	3	4	10	88	6.6	0.995811	1
Lymph-BNHL	EBF1	CARD11	0	8	14	83	0	0.30481	1
Lymph-BNHL	EBF1	MEF2B	2	6	6	91	5.05556	0.986156	1
Lymph-BNHL	EBF1	TMSB4X	2	6	9	88	3.25926	0.963678	1
Lymph-BNHL	EBF1	MYD88	0	8	9	88	0	0.475581	1
Lymph-BNHL	EBF1	SRSF7	0	8	3	94	0	0.786514	1
Lymph-BNHL	EBF1	NFKBIE	0	8	3	94	0	0.786514	1
Lymph-BNHL	EBF1	KLHL6	0	8	10	87	0	0.435949	1
Lymph-BNHL	EBF1	EZH2	1	7	12	85	1.0119	0.742303	1
Lymph-BNHL	CARD11	MEF2B	2	12	6	85	2.36111	0.928775	1
Lymph-BNHL	CARD11	TMSB4X	2	12	9	82	1.51852	0.83736	1
Lymph-BNHL	CARD11	MYD88	2	12	7	84	2	0.901862	1
Lymph-BNHL	CARD11	SRSF7	0	14	3	88	0	0.648058	1
Lymph-BNHL	CARD11	NFKBIE	2	12	1	90	15	0.998058	1
Lymph-BNHL	CARD11	KLHL6	1	13	9	82	0.700855	0.60314	1
Lymph-BNHL	CARD11	EZH2	3	11	10	81	2.20909	0.929705	1
Lymph-BNHL	MEF2B	TMSB4X	3	5	8	89	6.675	0.996161	1
Lymph-BNHL	MEF2B	MYD88	1	7	8	89	1.58929	0.860321	1
Lymph-BNHL	MEF2B	SRSF7	0	8	3	94	0	0.786514	1
Lymph-BNHL	MEF2B	NFKBIE	0	8	3	94	0	0.786514	1
Lymph-BNHL	MEF2B	KLHL6	1	7	9	88	1.39683	0.832267	1
Lymph-BNHL	MEF2B	EZH2	4	4	9	88	9.77778	0.999394	1
Lymph-BNHL	TMSB4X	MYD88	2	9	7	87	2.7619	0.948776	1
Lymph-BNHL	TMSB4X	SRSF7	0	11	3	91	0	0.715054	1
Lymph-BNHL	TMSB4X	NFKBIE	1	10	2	92	4.6	0.971541	1
Lymph-BNHL	TMSB4X	KLHL6	2	9	8	86	2.38889	0.931212	1
Lymph-BNHL	TMSB4X	EZH2	0	11	13	81	0	0.215746	1
Lymph-BNHL	MYD88	SRSF7	0	9	3	93	0	0.762189	1
Lymph-BNHL	MYD88	NFKBIE	1	8	2	94	5.875	0.981116	1
Lymph-BNHL	MYD88	KLHL6	1	8	9	87	1.20833	0.795495	1
Lymph-BNHL	MYD88	EZH2	2	7	11	85	2.20779	0.919163	1
Lymph-BNHL	SRSF7	NFKBIE	0	3	3	99	0	0.915929	1
Lymph-BNHL	SRSF7	KLHL6	0	3	10	92	0	0.738371	1
Lymph-BNHL	SRSF7	EZH2	1	2	12	90	3.75	0.960194	1
Lymph-BNHL	NFKBIE	KLHL6	1	2	9	93	5.16667	0.976555	1
Lymph-BNHL	NFKBIE	EZH2	0	3	13	89	0	0.669903	1
Lymph-BNHL	KLHL6	EZH2	0	10	13	82	0	0.24995	1
Bone-Osteosarc	RB1	TP53	1	0	8	26	inf	1	1
Panc-Endocrine	MEN1	DAXX	2	12	5	62	2.06667	0.904641	1
Panc-Endocrine	MEN1	DYNC1I1	1	13	3	64	1.64103	0.863807	1
Panc-Endocrine	MEN1	PTEN	0	14	2	65	0	0.682407	1
Panc-Endocrine	MEN1	SETD2	2	12	2	65	5.41667	0.98474	1
Panc-Endocrine	MEN1	ATRX	0	14	6	61	0	0.307499	1
Panc-Endocrine	DAXX	DYNC1I1	1	6	3	71	3.94444	0.96433	1
Panc-Endocrine	DAXX	PTEN	1	6	1	73	12.1667	0.993519	1
Panc-Endocrine	DAXX	SETD2	1	6	3	71	3.94444	0.96433	1
Panc-Endocrine	DAXX	ATRX	0	7	6	68	0	0.57081	1
Panc-Endocrine	DYNC1I1	PTEN	0	4	2	75	0	0.903086	1
Panc-Endocrine	DYNC1I1	SETD2	0	4	4	73	0	0.813393	1
Panc-Endocrine	DYNC1I1	ATRX	0	4	6	71	0	0.730553	1
Panc-Endocrine	PTEN	SETD2	1	1	3	76	25.3333	0.998148	0.998148
Panc-Endocrine	PTEN	ATRX	0	2	6	73	0	0.856481	1
Panc-Endocrine	SETD2	ATRX	0	4	6	71	0	0.730553	1
CNS-PiloAstro	BRAF	NF1	0	4	2	83	0	0.911645	1
CNS-PiloAstro	BRAF	FGFR1	0	4	5	80	0	0.790252	1
CNS-PiloAstro	NF1	FGFR1	1	1	4	83	20.75	0.997446	0.997446
CNS-Medullo	KMT2D	LDB1	0	6	4	131	0	0.838732	1
CNS-Medullo	KMT2D	TBR1	0	6	3	132	0	0.876856	1
CNS-Medullo	KMT2D	DDX3X	2	4	13	122	4.69231	0.983749	1
CNS-Medullo	KMT2D	KDM6A	0	6	4	131	0	0.838732	1
CNS-Medullo	KMT2D	BRPF1	0	6	2	133	0	0.916413	1
CNS-Medullo	KMT2D	KMT2C	2	4	3	132	22	0.999577	1
CNS-Medullo	KMT2D	SMO	2	4	5	130	13	0.998567	1
CNS-Medullo	KMT2D	FBXW7	0	6	3	132	0	0.876856	1
CNS-Medullo	KMT2D	KBTBD4	0	6	1	134	0	0.957447	1
CNS-Medullo	KMT2D	SMARCA4	0	6	5	130	0	0.801999	1
CNS-Medullo	KMT2D	CTDNEP1	0	6	2	133	0	0.916413	1
CNS-Medullo	KMT2D	PRKAR1A	0	6	4	131	0	0.838732	1
CNS-Medullo	KMT2D	PTCH1	1	5	4	131	6.55	0.985663	1
CNS-Medullo	KMT2D	PIK3CA	0	6	4	131	0	0.838732	1
CNS-Medullo	LDB1	TBR1	0	4	3	134	0	0.916709	1
CNS-Medullo	LDB1	DDX3X	2	2	13	124	9.53846	0.99628	1
CNS-Medullo	LDB1	KDM6A	0	4	4	133	0	0.890137	1
CNS-Medullo	LDB1	BRPF1	0	4	2	135	0	0.94387	1
CNS-Medullo	LDB1	KMT2C	0	4	5	132	0	0.864148	1
CNS-Medullo	LDB1	SMO	0	4	7	130	0	0.81388	1
CNS-Medullo	LDB1	FBXW7	0	4	3	134	0	0.916709	1
CNS-Medullo	LDB1	KBTBD4	0	4	1	136	0	0.971631	1
CNS-Medullo	LDB1	SMARCA4	0	4	5	132	0	0.864148	1
CNS-Medullo	LDB1	CTDNEP1	0	4	2	135	0	0.94387	1
CNS-Medullo	LDB1	PRKAR1A	0	4	4	133	0	0.890137	1
CNS-Medullo	LDB1	PTCH1	0	4	5	132	0	0.864148	1
CNS-Medullo	LDB1	PIK3CA	0	4	4	133	0	0.890137	1
CNS-Medullo	TBR1	DDX3X	0	3	15	123	0	0.711771	1
CNS-Medullo	TBR1	KDM6A	0	3	4	134	0	0.916709	1
CNS-Medullo	TBR1	BRPF1	0	3	2	136	0	0.957751	1
CNS-Medullo	TBR1	KMT2C	1	2	4	134	16.75	0.997004	1
CNS-Medullo	TBR1	SMO	0	3	7	131	0	0.85737	1
CNS-Medullo	TBR1	FBXW7	0	3	3	135	0	0.93708	1
CNS-Medullo	TBR1	KBTBD4	0	3	1	137	0	0.978723	1
CNS-Medullo	TBR1	SMARCA4	0	3	5	133	0	0.896635	1
CNS-Medullo	TBR1	CTDNEP1	0	3	2	136	0	0.957751	1
CNS-Medullo	TBR1	PRKAR1A	0	3	4	134	0	0.916709	1
CNS-Medullo	TBR1	PTCH1	0	3	5	133	0	0.896635	1
CNS-Medullo	TBR1	PIK3CA	0	3	4	134	0	0.916709	1
CNS-Medullo	DDX3X	KDM6A	0	15	4	122	0	0.634405	1
CNS-Medullo	DDX3X	BRPF1	0	15	2	124	0	0.797872	1
CNS-Medullo	DDX3X	KMT2C	2	13	3	123	6.30769	0.991307	1
CNS-Medullo	DDX3X	SMO	0	15	7	119	0	0.446786	1
CNS-Medullo	DDX3X	FBXW7	3	12	0	126	inf	1	1
CNS-Medullo	DDX3X	KBTBD4	0	15	1	125	0	0.893617	1
CNS-Medullo	DDX3X	SMARCA4	0	15	5	121	0	0.564944	1
CNS-Medullo	DDX3X	CTDNEP1	0	15	2	124	0	0.797872	1
CNS-Medullo	DDX3X	PRKAR1A	4	11	0	126	inf	1	1
CNS-Medullo	DDX3X	PTCH1	4	11	1	125	45.4545	0.999993	1
CNS-Medullo	DDX3X	PIK3CA	0	15	4	122	0	0.634405	1
CNS-Medullo	KDM6A	BRPF1	0	4	2	135	0	0.94387	1
CNS-Medullo	KDM6A	KMT2C	0	4	5	132	0	0.864148	1
CNS-Medullo	KDM6A	SMO	0	4	7	130	0	0.81388	1
CNS-Medullo	KDM6A	FBXW7	0	4	3	134	0	0.916709	1
CNS-Medullo	KDM6A	KBTBD4	0	4	1	136	0	0.971631	1
CNS-Medullo	KDM6A	SMARCA4	0	4	5	132	0	0.864148	1
CNS-Medullo	KDM6A	CTDNEP1	0	4	2	135	0	0.94387	1
CNS-Medullo	KDM6A	PRKAR1A	0	4	4	133	0	0.890137	1
CNS-Medullo	KDM6A	PTCH1	0	4	5	132	0	0.864148	1
CNS-Medullo	KDM6A	PIK3CA	0	4	4	133	0	0.890137	1
CNS-Medullo	BRPF1	KMT2C	0	2	5	134	0	0.930091	1
CNS-Medullo	BRPF1	SMO	2	0	5	134	inf	1	1
CNS-Medullo	BRPF1	FBXW7	0	2	3	136	0	0.957751	1
CNS-Medullo	BRPF1	KBTBD4	0	2	1	138	0	0.985816	1
CNS-Medullo	BRPF1	SMARCA4	0	2	5	134	0	0.930091	1
CNS-Medullo	BRPF1	CTDNEP1	0	2	2	137	0	0.971733	1
CNS-Medullo	BRPF1	PRKAR1A	0	2	4	135	0	0.94387	1
CNS-Medullo	BRPF1	PTCH1	0	2	5	134	0	0.930091	1
CNS-Medullo	BRPF1	PIK3CA	0	2	4	135	0	0.94387	1
CNS-Medullo	KMT2C	SMO	0	5	7	129	0	0.772295	1
CNS-Medullo	KMT2C	FBXW7	0	5	3	133	0	0.896635	1
CNS-Medullo	KMT2C	KBTBD4	0	5	1	135	0	0.964539	1
CNS-Medullo	KMT2C	SMARCA4	0	5	5	131	0	0.83261	1
CNS-Medullo	KMT2C	CTDNEP1	0	5	2	134	0	0.930091	1
CNS-Medullo	KMT2C	PRKAR1A	0	5	4	132	0	0.864148	1
CNS-Medullo	KMT2C	PTCH1	1	4	4	132	8.25	0.990301	1
CNS-Medullo	KMT2C	PIK3CA	0	5	4	132	0	0.864148	1
CNS-Medullo	SMO	FBXW7	0	7	3	131	0	0.85737	1
CNS-Medullo	SMO	KBTBD4	0	7	1	133	0	0.950355	1
CNS-Medullo	SMO	SMARCA4	0	7	5	129	0	0.772295	1
CNS-Medullo	SMO	CTDNEP1	0	7	2	132	0	0.902837	1
CNS-Medullo	SMO	PRKAR1A	0	7	4	130	0	0.81388	1
CNS-Medullo	SMO	PTCH1	0	7	5	129	0	0.772295	1
CNS-Medullo	SMO	PIK3CA	1	6	3	131	7.27778	0.98784	1
CNS-Medullo	FBXW7	KBTBD4	0	3	1	137	0	0.978723	1
CNS-Medullo	FBXW7	SMARCA4	0	3	5	133	0	0.896635	1
CNS-Medullo	FBXW7	CTDNEP1	0	3	2	136	0	0.957751	1
CNS-Medullo	FBXW7	PRKAR1A	1	2	3	135	22.5	0.998194	1
CNS-Medullo	FBXW7	PTCH1	1	2	4	134	16.75	0.997004	1
CNS-Medullo	FBXW7	PIK3CA	0	3	4	134	0	0.916709	1
CNS-Medullo	KBTBD4	SMARCA4	0	1	5	135	0	0.964539	1
CNS-Medullo	KBTBD4	CTDNEP1	0	1	2	138	0	0.985816	1
CNS-Medullo	KBTBD4	PRKAR1A	0	1	4	136	0	0.971631	1
CNS-Medullo	KBTBD4	PTCH1	0	1	5	135	0	0.964539	1
CNS-Medullo	KBTBD4	PIK3CA	0	1	4	136	0	0.971631	1
CNS-Medullo	SMARCA4	CTDNEP1	0	5	2	134	0	0.930091	1
CNS-Medullo	SMARCA4	PRKAR1A	0	5	4	132	0	0.864148	1
CNS-Medullo	SMARCA4	PTCH1	0	5	5	131	0	0.83261	1
CNS-Medullo	SMARCA4	PIK3CA	1	4	3	133	11.0833	0.994095	1
CNS-Medullo	CTDNEP1	PRKAR1A	0	2	4	135	0	0.94387	1
CNS-Medullo	CTDNEP1	PTCH1	0	2	5	134	0	0.930091	1
CNS-Medullo	CTDNEP1	PIK3CA	0	2	4	135	0	0.94387	1
CNS-Medullo	PRKAR1A	PTCH1	1	3	4	133	11.0833	0.994095	1
CNS-Medullo	PRKAR1A	PIK3CA	0	4	4	133	0	0.890137	1
CNS-Medullo	PTCH1	PIK3CA	0	5	4	132	0	0.864148	1
Biliary-AdenoCA	KRAS	ARID1A	0	4	3	25	0	0.660484	1
Biliary-AdenoCA	KRAS	SMAD4	0	4	3	25	0	0.660484	1
Biliary-AdenoCA	KRAS	TP53	2	2	6	22	3.66667	0.960679	1
Biliary-AdenoCA	KRAS	PTEN	0	4	2	26	0	0.762097	1
Biliary-AdenoCA	ARID1A	SMAD4	0	3	3	26	0	0.736694	1
Biliary-AdenoCA	ARID1A	TP53	2	1	6	23	7.66667	0.98871	0.98871
Biliary-AdenoCA	ARID1A	PTEN	0	3	2	27	0	0.818548	1
Biliary-AdenoCA	SMAD4	TP53	1	2	7	22	1.57143	0.853226	1
Biliary-AdenoCA	SMAD4	PTEN	0	3	2	27	0	0.818548	1
Biliary-AdenoCA	TP53	PTEN	0	8	2	22	0	0.556452	1
Lymph-CLL	SF3B1	NXF1	1	8	3	78	3.25	0.95164	1
Lymph-CLL	SF3B1	BRAF	0	9	4	77	0	0.651122	1
Lymph-CLL	SF3B1	IRF4	0	9	3	78	0	0.726251	1
Lymph-CLL	SF3B1	ATM	3	6	4	77	9.625	0.998506	0.998506
Lymph-CLL	SF3B1	NFKBIE	0	9	1	80	0	0.9	1
Lymph-CLL	SF3B1	TP53	1	8	5	76	1.9	0.891618	1
Lymph-CLL	SF3B1	MYD88	0	9	3	78	0	0.726251	1
Lymph-CLL	SF3B1	ZNF292	0	9	3	78	0	0.726251	1
Lymph-CLL	NXF1	BRAF	0	4	4	82	0	0.831075	1
Lymph-CLL	NXF1	IRF4	0	4	3	83	0	0.871127	1
Lymph-CLL	NXF1	ATM	0	4	7	79	0	0.719172	1
Lymph-CLL	NXF1	NFKBIE	0	4	1	85	0	0.955556	1
Lymph-CLL	NXF1	TP53	0	4	6	80	0	0.75513	1
Lymph-CLL	NXF1	MYD88	0	4	3	83	0	0.871127	1
Lymph-CLL	NXF1	ZNF292	1	3	2	84	14	0.995574	1
Lymph-CLL	BRAF	IRF4	1	3	2	84	14	0.995574	1
Lymph-CLL	BRAF	ATM	0	4	7	79	0	0.719172	1
Lymph-CLL	BRAF	NFKBIE	0	4	1	85	0	0.955556	1
Lymph-CLL	BRAF	TP53	0	4	6	80	0	0.75513	1
Lymph-CLL	BRAF	MYD88	0	4	3	83	0	0.871127	1
Lymph-CLL	BRAF	ZNF292	0	4	3	83	0	0.871127	1
Lymph-CLL	IRF4	ATM	0	3	7	80	0	0.782099	1
Lymph-CLL	IRF4	NFKBIE	0	3	1	86	0	0.966667	1
Lymph-CLL	IRF4	TP53	0	3	6	81	0	0.811066	1
Lymph-CLL	IRF4	MYD88	0	3	3	84	0	0.902239	1
Lymph-CLL	IRF4	ZNF292	0	3	3	84	0	0.902239	1
Lymph-CLL	ATM	NFKBIE	0	7	1	82	0	0.922222	1
Lymph-CLL	ATM	TP53	0	7	6	77	0	0.606229	1
Lymph-CLL	ATM	MYD88	0	7	3	80	0	0.782099	1
Lymph-CLL	ATM	ZNF292	0	7	3	80	0	0.782099	1
Lymph-CLL	NFKBIE	TP53	0	1	6	83	0	0.933333	1
Lymph-CLL	NFKBIE	MYD88	0	1	3	86	0	0.966667	1
Lymph-CLL	NFKBIE	ZNF292	0	1	3	86	0	0.966667	1
Lymph-CLL	TP53	MYD88	0	6	3	81	0	0.811066	1
Lymph-CLL	TP53	ZNF292	0	6	3	81	0	0.811066	1
Lymph-CLL	MYD88	ZNF292	0	3	3	84	0	0.902239	1
Lung-SCC	CREBBP	KMT2D	1	5	3	20	1.33333	0.820218	1
Lung-SCC	CREBBP	CDKN2A	1	5	1	22	4.4	0.963054	1
Lung-SCC	CREBBP	TP53	4	2	16	7	0.875	0.624656	1
Lung-SCC	CREBBP	NOTCH1	1	5	6	17	0.566667	0.545137	1
Lung-SCC	CREBBP	PIK3CA	1	5	0	23	inf	1	1
Lung-SCC	KMT2D	CDKN2A	1	3	1	24	8	0.985222	1
Lung-SCC	KMT2D	TP53	2	2	18	7	0.388889	0.364027	1
Lung-SCC	KMT2D	NOTCH1	0	4	7	18	0	0.307987	1
Lung-SCC	KMT2D	PIK3CA	1	3	0	25	inf	1	1
Lung-SCC	CDKN2A	TP53	2	0	18	9	inf	1	1
Lung-SCC	CDKN2A	NOTCH1	0	2	7	20	0	0.568966	1
Lung-SCC	CDKN2A	PIK3CA	0	2	1	26	0	0.931034	1
Lung-SCC	TP53	NOTCH1	5	15	2	7	1.16667	0.726829	1
Lung-SCC	TP53	PIK3CA	0	20	1	8	0	0.310345	1
Lung-SCC	NOTCH1	PIK3CA	0	7	1	21	0	0.758621	1
Eso-AdenoCA	KRAS	MAP2K7	0	5	3	79	0	0.835511	1
Eso-AdenoCA	KRAS	ARID1A	1	4	10	72	1.8	0.88194	1
Eso-AdenoCA	KRAS	CDKN2A	1	4	6	76	3.16667	0.950236	1
Eso-AdenoCA	KRAS	APC	0	5	3	79	0	0.835511	1
Eso-AdenoCA	KRAS	SMAD4	1	4	7	75	2.67857	0.935255	1
Eso-AdenoCA	KRAS	TP53	2	3	62	20	0.215054	0.112875	1
Eso-AdenoCA	KRAS	PTEN	0	5	3	79	0	0.835511	1
Eso-AdenoCA	KRAS	PIK3CA	2	3	4	78	13	0.998213	1
Eso-AdenoCA	MAP2K7	ARID1A	1	2	10	74	3.7	0.959008	1
Eso-AdenoCA	MAP2K7	CDKN2A	0	3	7	77	0	0.775131	1
Eso-AdenoCA	MAP2K7	APC	0	3	3	81	0	0.898948	1
Eso-AdenoCA	MAP2K7	SMAD4	1	2	7	77	5.5	0.978603	1
Eso-AdenoCA	MAP2K7	TP53	3	0	61	23	inf	1	1
Eso-AdenoCA	MAP2K7	PTEN	1	2	2	82	20.5	0.997613	1
Eso-AdenoCA	MAP2K7	PIK3CA	0	3	6	78	0	0.804944	1
Eso-AdenoCA	ARID1A	CDKN2A	1	10	6	70	1.16667	0.785678	1
Eso-AdenoCA	ARID1A	APC	1	10	2	74	3.7	0.959008	1
Eso-AdenoCA	ARID1A	SMAD4	2	9	6	70	2.59259	0.940008	1
Eso-AdenoCA	ARID1A	TP53	8	3	56	20	0.952381	0.600245	1
Eso-AdenoCA	ARID1A	PTEN	0	11	3	73	0	0.663239	1
Eso-AdenoCA	ARID1A	PIK3CA	0	11	6	70	0	0.432925	1
Eso-AdenoCA	CDKN2A	APC	0	7	3	77	0	0.775131	1
Eso-AdenoCA	CDKN2A	SMAD4	0	7	8	72	0	0.496077	1
Eso-AdenoCA	CDKN2A	TP53	6	1	58	22	2.27586	0.893688	1
Eso-AdenoCA	CDKN2A	PTEN	0	7	3	77	0	0.775131	1
Eso-AdenoCA	CDKN2A	PIK3CA	1	6	5	75	2.5	0.928312	1
Eso-AdenoCA	APC	SMAD4	0	3	8	76	0	0.746063	1
Eso-AdenoCA	APC	TP53	1	2	63	21	0.166667	0.16947	1
Eso-AdenoCA	APC	PTEN	0	3	3	81	0	0.898948	1
Eso-AdenoCA	APC	PIK3CA	0	3	6	78	0	0.804944	1
Eso-AdenoCA	SMAD4	TP53	8	0	56	23	inf	1	1
Eso-AdenoCA	SMAD4	PTEN	0	8	3	76	0	0.746063	1
Eso-AdenoCA	SMAD4	PIK3CA	1	7	5	74	2.11429	0.907485	1
Eso-AdenoCA	TP53	PTEN	2	62	1	22	0.709677	0.606925	1
Eso-AdenoCA	TP53	PIK3CA	3	61	3	20	0.327869	0.185934	1
Eso-AdenoCA	PTEN	PIK3CA	0	3	6	78	0	0.804944	1
Kidney-RCC	VHL	MTOR	1	37	6	99	0.445946	0.401503	1
Kidney-RCC	VHL	KDM5C	1	37	5	100	0.540541	0.494299	1
Kidney-RCC	VHL	PBRM1	7	31	14	91	1.46774	0.847727	1
Kidney-RCC	VHL	PTEN	0	38	4	101	0	0.286212	1
Kidney-RCC	VHL	BAP1	1	37	1	104	2.81081	0.930759	1
Kidney-RCC	VHL	SETD2	6	32	7	98	2.625	0.972933	1
Kidney-RCC	MTOR	KDM5C	0	7	6	130	0	0.735883	1
Kidney-RCC	MTOR	PBRM1	2	5	19	117	2.46316	0.934902	1
Kidney-RCC	MTOR	PTEN	1	6	3	133	7.38889	0.98817	1
Kidney-RCC	MTOR	BAP1	1	6	1	135	22.5	0.997932	0.997932
Kidney-RCC	MTOR	SETD2	0	7	13	123	0	0.505432	1
Kidney-RCC	KDM5C	PBRM1	0	6	21	116	0	0.378509	1
Kidney-RCC	KDM5C	PTEN	0	6	4	133	0	0.840865	1
Kidney-RCC	KDM5C	BAP1	0	6	2	135	0	0.917561	1
Kidney-RCC	KDM5C	SETD2	1	5	12	125	2.08333	0.906876	1
Kidney-RCC	PBRM1	PTEN	2	19	2	120	6.31579	0.989926	1
Kidney-RCC	PBRM1	BAP1	0	21	2	120	0	0.726977	1
Kidney-RCC	PBRM1	SETD2	1	20	12	110	0.458333	0.39954	1
Kidney-RCC	PTEN	BAP1	0	4	2	137	0	0.944647	1
Kidney-RCC	PTEN	SETD2	0	4	13	126	0	0.680104	1
Kidney-RCC	BAP1	SETD2	1	1	12	129	10.75	0.992318	1
Panc-AdenoCA	KRAS	ARID1A	7	191	1	30	1.09948	0.693717	1
Panc-AdenoCA	KRAS	RNF43	7	191	0	31	inf	1	1
Panc-AdenoCA	KRAS	CDKN2A	15	183	3	28	0.765027	0.451418	1
Panc-AdenoCA	KRAS	KDM6A	1	197	1	30	0.152284	0.25293	1
Panc-AdenoCA	KRAS	ACVR2A	2	196	0	31	inf	1	1
Panc-AdenoCA	KRAS	RBM10	4	194	1	30	0.618557	0.520116	1
Panc-AdenoCA	KRAS	ZFP36L2	1	197	1	30	0.152284	0.25293	1
Panc-AdenoCA	KRAS	TGFBR2	6	192	0	31	inf	1	1
Panc-AdenoCA	KRAS	SETD2	2	196	1	30	0.306122	0.354953	1
Panc-AdenoCA	KRAS	ACVR1B	5	193	0	31	inf	1	1
Panc-AdenoCA	KRAS	SMAD4	36	162	2	29	3.22222	0.980841	1
Panc-AdenoCA	KRAS	TP53	119	79	16	15	1.41218	0.861827	1
Panc-AdenoCA	KRAS	MAP2K4	6	192	2	29	0.453125	0.29603	1
Panc-AdenoCA	KRAS	RIPK4	6	192	1	30	0.9375	0.644006	1
Panc-AdenoCA	ARID1A	RNF43	0	8	7	214	0	0.777012	1
Panc-AdenoCA	ARID1A	CDKN2A	1	7	17	204	1.71429	0.876777	1
Panc-AdenoCA	ARID1A	KDM6A	0	8	2	219	0	0.931204	1
Panc-AdenoCA	ARID1A	ACVR2A	0	8	2	219	0	0.931204	1
Panc-AdenoCA	ARID1A	RBM10	0	8	5	216	0	0.835773	1
Panc-AdenoCA	ARID1A	ZFP36L2	0	8	2	219	0	0.931204	1
Panc-AdenoCA	ARID1A	TGFBR2	0	8	6	215	0	0.805924	1
Panc-AdenoCA	ARID1A	SETD2	0	8	3	218	0	0.898386	1
Panc-AdenoCA	ARID1A	ACVR1B	0	8	5	216	0	0.835773	1
Panc-AdenoCA	ARID1A	SMAD4	0	8	38	183	0	0.228432	1
Panc-AdenoCA	ARID1A	TP53	7	1	128	93	5.08594	0.986638	1
Panc-AdenoCA	ARID1A	MAP2K4	0	8	8	213	0	0.749011	1
Panc-AdenoCA	ARID1A	RIPK4	1	7	6	215	5.11905	0.979396	1
Panc-AdenoCA	RNF43	CDKN2A	1	6	17	205	2.0098	0.903102	1
Panc-AdenoCA	RNF43	KDM6A	0	7	2	220	0	0.939669	1
Panc-AdenoCA	RNF43	ACVR2A	1	6	1	221	36.8333	0.999196	1
Panc-AdenoCA	RNF43	RBM10	1	6	4	218	9.08333	0.992306	1
Panc-AdenoCA	RNF43	ZFP36L2	0	7	2	220	0	0.939669	1
Panc-AdenoCA	RNF43	TGFBR2	1	6	5	217	7.23333	0.988629	1
Panc-AdenoCA	RNF43	SETD2	0	7	3	219	0	0.910692	1
Panc-AdenoCA	RNF43	ACVR1B	0	7	5	217	0	0.85503	1
Panc-AdenoCA	RNF43	SMAD4	2	5	36	186	2.06667	0.908379	1
Panc-AdenoCA	RNF43	TP53	2	5	133	89	0.267669	0.103235	1
Panc-AdenoCA	RNF43	MAP2K4	0	7	8	214	0	0.777012	1
Panc-AdenoCA	RNF43	RIPK4	0	7	7	215	0	0.80231	1
Panc-AdenoCA	CDKN2A	KDM6A	0	18	2	209	0	0.848655	1
Panc-AdenoCA	CDKN2A	ACVR2A	0	18	2	209	0	0.848655	1
Panc-AdenoCA	CDKN2A	RBM10	1	17	4	207	3.04412	0.94925	1
Panc-AdenoCA	CDKN2A	ZFP36L2	0	18	2	209	0	0.848655	1
Panc-AdenoCA	CDKN2A	TGFBR2	1	17	5	206	2.42353	0.927419	1
Panc-AdenoCA	CDKN2A	SETD2	0	18	3	208	0	0.781361	1
Panc-AdenoCA	CDKN2A	ACVR1B	1	17	4	207	3.04412	0.94925	1
Panc-AdenoCA	CDKN2A	SMAD4	3	15	35	176	1.00571	0.652985	1
Panc-AdenoCA	CDKN2A	TP53	10	8	125	86	0.86	0.472822	1
Panc-AdenoCA	CDKN2A	MAP2K4	1	17	7	204	1.71429	0.876777	1
Panc-AdenoCA	CDKN2A	RIPK4	0	18	7	204	0	0.559323	1
Panc-AdenoCA	KDM6A	ACVR2A	0	2	2	225	0	0.982571	1
Panc-AdenoCA	KDM6A	RBM10	0	2	5	222	0	0.956715	1
Panc-AdenoCA	KDM6A	ZFP36L2	0	2	2	225	0	0.982571	1
Panc-AdenoCA	KDM6A	TGFBR2	0	2	6	221	0	0.948173	1
Panc-AdenoCA	KDM6A	SETD2	0	2	3	224	0	0.973914	1
Panc-AdenoCA	KDM6A	ACVR1B	0	2	5	222	0	0.956715	1
Panc-AdenoCA	KDM6A	SMAD4	0	2	38	189	0	0.695051	1
Panc-AdenoCA	KDM6A	TP53	1	1	134	93	0.69403	0.653528	1
Panc-AdenoCA	KDM6A	MAP2K4	0	2	8	219	0	0.931204	1
Panc-AdenoCA	KDM6A	RIPK4	0	2	7	220	0	0.939669	1
Panc-AdenoCA	ACVR2A	RBM10	0	2	5	222	0	0.956715	1
Panc-AdenoCA	ACVR2A	ZFP36L2	0	2	2	225	0	0.982571	1
Panc-AdenoCA	ACVR2A	TGFBR2	2	0	4	223	inf	1	1
Panc-AdenoCA	ACVR2A	SETD2	0	2	3	224	0	0.973914	1
Panc-AdenoCA	ACVR2A	ACVR1B	0	2	5	222	0	0.956715	1
Panc-AdenoCA	ACVR2A	SMAD4	0	2	38	189	0	0.695051	1
Panc-AdenoCA	ACVR2A	TP53	0	2	135	92	0	0.167433	1
Panc-AdenoCA	ACVR2A	MAP2K4	0	2	8	219	0	0.931204	1
Panc-AdenoCA	ACVR2A	RIPK4	0	2	7	220	0	0.939669	1
Panc-AdenoCA	RBM10	ZFP36L2	1	4	1	223	55.75	0.999617	1
Panc-AdenoCA	RBM10	TGFBR2	0	5	6	218	0	0.874641	1
Panc-AdenoCA	RBM10	SETD2	0	5	3	221	0	0.935642	1
Panc-AdenoCA	RBM10	ACVR1B	0	5	5	219	0	0.89461	1
Panc-AdenoCA	RBM10	SMAD4	1	4	37	187	1.26351	0.806605	1
Panc-AdenoCA	RBM10	TP53	3	2	132	92	1.04545	0.683298	1
Panc-AdenoCA	RBM10	MAP2K4	1	4	7	217	7.75	0.989832	1
Panc-AdenoCA	RBM10	RIPK4	0	5	7	217	0	0.85503	1
Panc-AdenoCA	ZFP36L2	TGFBR2	0	2	6	221	0	0.948173	1
Panc-AdenoCA	ZFP36L2	SETD2	0	2	3	224	0	0.973914	1
Panc-AdenoCA	ZFP36L2	ACVR1B	0	2	5	222	0	0.956715	1
Panc-AdenoCA	ZFP36L2	SMAD4	0	2	38	189	0	0.695051	1
Panc-AdenoCA	ZFP36L2	TP53	1	1	134	93	0.69403	0.653528	1
Panc-AdenoCA	ZFP36L2	MAP2K4	0	2	8	219	0	0.931204	1
Panc-AdenoCA	ZFP36L2	RIPK4	0	2	7	220	0	0.939669	1
Panc-AdenoCA	TGFBR2	SETD2	0	6	3	220	0	0.923111	1
Panc-AdenoCA	TGFBR2	ACVR1B	0	6	5	218	0	0.874641	1
Panc-AdenoCA	TGFBR2	SMAD4	0	6	38	185	0	0.33222	1
Panc-AdenoCA	TGFBR2	TP53	0	6	135	88	0	0.00434248	0.45596
Panc-AdenoCA	TGFBR2	MAP2K4	0	6	8	215	0	0.805924	1
Panc-AdenoCA	TGFBR2	RIPK4	0	6	7	216	0	0.82831	1
Panc-AdenoCA	SETD2	ACVR1B	0	3	5	221	0	0.935642	1
Panc-AdenoCA	SETD2	SMAD4	0	3	38	188	0	0.578699	1
Panc-AdenoCA	SETD2	TP53	0	3	135	91	0	0.0678582	1
Panc-AdenoCA	SETD2	MAP2K4	0	3	8	218	0	0.898386	1
Panc-AdenoCA	SETD2	RIPK4	0	3	7	219	0	0.910692	1
Panc-AdenoCA	ACVR1B	SMAD4	0	5	38	186	0	0.400093	1
Panc-AdenoCA	ACVR1B	TP53	4	1	131	93	2.83969	0.930968	1
Panc-AdenoCA	ACVR1B	MAP2K4	1	4	7	217	7.75	0.989832	1
Panc-AdenoCA	ACVR1B	RIPK4	0	5	7	217	0	0.85503	1
Panc-AdenoCA	SMAD4	TP53	25	13	110	81	1.41608	0.868858	1
Panc-AdenoCA	SMAD4	MAP2K4	2	36	6	185	1.71296	0.87003	1
Panc-AdenoCA	SMAD4	RIPK4	2	36	5	186	2.06667	0.908379	1
Panc-AdenoCA	TP53	MAP2K4	6	129	2	92	2.13953	0.908133	1
Panc-AdenoCA	TP53	RIPK4	5	130	2	92	1.76923	0.858612	1
Panc-AdenoCA	MAP2K4	RIPK4	0	8	7	214	0	0.777012	1
Lung-AdenoCA	KRAS	RBM10	1	5	1	22	4.4	0.963054	1
Lung-AdenoCA	KRAS	TP53	1	5	6	17	0.566667	0.545137	1
Lung-AdenoCA	KRAS	KEAP1	2	4	4	19	2.375	0.917153	1
Lung-AdenoCA	KRAS	STK11	1	5	3	20	1.33333	0.820218	1
Lung-AdenoCA	RBM10	TP53	0	2	7	20	0	0.568966	1
Lung-AdenoCA	RBM10	KEAP1	1	1	5	22	4.4	0.963054	1
Lung-AdenoCA	RBM10	STK11	0	2	4	23	0	0.738916	1
Lung-AdenoCA	TP53	KEAP1	1	6	5	17	0.566667	0.545137	1
Lung-AdenoCA	TP53	STK11	2	5	2	20	4	0.966107	0.966107
Lung-AdenoCA	KEAP1	STK11	1	5	3	20	1.33333	0.820218	1
Liver-HCC	APOB	BRD7	0	24	4	282	0	0.72328	1
Liver-HCC	APOB	CAMK1	1	23	4	282	3.06522	0.950191	1
Liver-HCC	APOB	RB1	1	23	8	278	1.51087	0.851935	1
Liver-HCC	APOB	RPS6KA3	1	23	6	280	2.02899	0.904993	1
Liver-HCC	APOB	SETDB1	0	24	11	275	0	0.405906	1
Liver-HCC	APOB	TP53	5	19	79	207	0.68954	0.325104	1
Liver-HCC	APOB	PTEN	0	24	3	283	0	0.784618	1
Liver-HCC	APOB	RPL5	0	24	4	282	0	0.72328	1
Liver-HCC	APOB	EEF1A1	0	24	5	281	0	0.666552	1
Liver-HCC	APOB	ARID2	1	23	18	268	0.647343	0.556812	1
Liver-HCC	APOB	ARID1A	1	23	9	277	1.33816	0.823471	1
Liver-HCC	APOB	CTNNB1	6	18	70	216	1.02857	0.631624	1
Liver-HCC	APOB	ACVR2A	0	24	6	280	0	0.614102	1
Liver-HCC	APOB	AXIN1	2	22	13	273	1.90909	0.899988	1
Liver-HCC	APOB	RPL22	0	24	2	284	0	0.850924	1
Liver-HCC	APOB	CDKN1A	0	24	4	282	0	0.72328	1
Liver-HCC	APOB	ALB	1	23	11	275	1.08696	0.764298	1
Liver-HCC	APOB	BAP1	0	24	6	280	0	0.614102	1
Liver-HCC	APOB	KEAP1	0	24	9	277	0	0.479429	1
Liver-HCC	BRD7	CAMK1	0	4	5	301	0	0.936728	1
Liver-HCC	BRD7	RB1	0	4	9	297	0	0.888313	1
Liver-HCC	BRD7	RPS6KA3	1	3	6	300	16.6667	0.997426	1
Liver-HCC	BRD7	SETDB1	0	4	11	295	0	0.864821	1
Liver-HCC	BRD7	TP53	0	4	84	222	0	0.280437	1
Liver-HCC	BRD7	PTEN	0	4	3	303	0	0.961665	1
Liver-HCC	BRD7	RPL5	0	4	4	302	0	0.949135	1
Liver-HCC	BRD7	EEF1A1	0	4	5	301	0	0.936728	1
Liver-HCC	BRD7	ARID2	0	4	19	287	0	0.775483	1
Liver-HCC	BRD7	ARID1A	1	3	9	297	11	0.994556	1
Liver-HCC	BRD7	CTNNB1	1	3	75	231	1.02667	0.747144	1
Liver-HCC	BRD7	ACVR2A	0	4	6	300	0	0.924444	1
Liver-HCC	BRD7	AXIN1	0	4	15	291	0	0.819239	1
Liver-HCC	BRD7	RPL22	0	4	2	304	0	0.974319	1
Liver-HCC	BRD7	CDKN1A	0	4	4	302	0	0.949135	1
Liver-HCC	BRD7	ALB	0	4	12	294	0	0.853252	1
Liver-HCC	BRD7	BAP1	0	4	6	300	0	0.924444	1
Liver-HCC	BRD7	KEAP1	0	4	9	297	0	0.888313	1
Liver-HCC	CAMK1	RB1	0	5	9	296	0	0.862186	1
Liver-HCC	CAMK1	RPS6KA3	0	5	7	298	0	0.891411	1
Liver-HCC	CAMK1	SETDB1	0	5	11	294	0	0.833733	1
Liver-HCC	CAMK1	TP53	0	5	84	221	0	0.203454	1
Liver-HCC	CAMK1	PTEN	0	5	3	302	0	0.952237	1
Liver-HCC	CAMK1	RPL5	0	5	4	301	0	0.936728	1
Liver-HCC	CAMK1	EEF1A1	0	5	5	300	0	0.921422	1
Liver-HCC	CAMK1	ARID2	0	5	19	286	0	0.727332	1
Liver-HCC	CAMK1	ARID1A	1	4	9	296	8.22222	0.991084	1
Liver-HCC	CAMK1	CTNNB1	2	3	74	231	2.08108	0.903227	1
Liver-HCC	CAMK1	ACVR2A	0	5	6	299	0	0.906317	1
Liver-HCC	CAMK1	AXIN1	0	5	15	290	0	0.77908	1
Liver-HCC	CAMK1	RPL22	0	5	2	303	0	0.967951	1
Liver-HCC	CAMK1	CDKN1A	1	4	3	302	25.1667	0.998763	1
Liver-HCC	CAMK1	ALB	0	5	12	293	0	0.819791	1
Liver-HCC	CAMK1	BAP1	0	5	6	299	0	0.906317	1
Liver-HCC	CAMK1	KEAP1	0	5	9	296	0	0.862186	1
Liver-HCC	RB1	RPS6KA3	0	9	7	294	0	0.811972	1
Liver-HCC	RB1	SETDB1	1	8	10	291	3.6375	0.963976	1
Liver-HCC	RB1	TP53	2	7	82	219	0.763066	0.541321	1
Liver-HCC	RB1	PTEN	0	9	3	298	0	0.915141	1
Liver-HCC	RB1	RPL5	0	9	4	297	0	0.888313	1
Liver-HCC	RB1	EEF1A1	0	9	5	296	0	0.862186	1
Liver-HCC	RB1	ARID2	0	9	19	282	0	0.561598	1
Liver-HCC	RB1	ARID1A	0	9	10	291	0	0.74152	1
Liver-HCC	RB1	CTNNB1	0	9	76	225	0	0.0765509	1
Liver-HCC	RB1	ACVR2A	1	8	5	296	7.4	0.989394	1
Liver-HCC	RB1	AXIN1	1	8	14	287	2.5625	0.935319	1
Liver-HCC	RB1	RPL22	0	9	2	299	0	0.942687	1
Liver-HCC	RB1	CDKN1A	0	9	4	297	0	0.888313	1
Liver-HCC	RB1	ALB	0	9	12	289	0	0.697624	1
Liver-HCC	RB1	BAP1	0	9	6	295	0	0.836744	1
Liver-HCC	RB1	KEAP1	0	9	9	292	0	0.764375	1
Liver-HCC	RPS6KA3	SETDB1	0	7	11	292	0	0.774584	1
Liver-HCC	RPS6KA3	TP53	2	5	82	221	1.07805	0.713098	1
Liver-HCC	RPS6KA3	PTEN	0	7	3	300	0	0.933566	1
Liver-HCC	RPS6KA3	RPL5	1	6	3	300	16.6667	0.997426	1
Liver-HCC	RPS6KA3	EEF1A1	0	7	5	298	0	0.891411	1
Liver-HCC	RPS6KA3	ARID2	1	6	18	285	2.63889	0.937781	1
Liver-HCC	RPS6KA3	ARID1A	2	5	8	295	14.75	0.999203	1
Liver-HCC	RPS6KA3	CTNNB1	3	4	73	230	2.36301	0.93603	1
Liver-HCC	RPS6KA3	ACVR2A	0	7	6	297	0	0.870952	1
Liver-HCC	RPS6KA3	AXIN1	2	5	13	290	8.92308	0.997125	1
Liver-HCC	RPS6KA3	RPL22	0	7	2	301	0	0.955277	1
Liver-HCC	RPS6KA3	CDKN1A	0	7	4	299	0	0.91228	1
Liver-HCC	RPS6KA3	ALB	0	7	12	291	0	0.75645	1
Liver-HCC	RPS6KA3	BAP1	0	7	6	297	0	0.870952	1
Liver-HCC	RPS6KA3	KEAP1	0	7	9	294	0	0.811972	1
Liver-HCC	SETDB1	TP53	5	6	79	220	2.32068	0.953339	1
Liver-HCC	SETDB1	PTEN	0	11	3	296	0	0.89696	1
Liver-HCC	SETDB1	RPL5	0	11	4	295	0	0.864821	1
Liver-HCC	SETDB1	EEF1A1	0	11	5	294	0	0.833733	1
Liver-HCC	SETDB1	ARID2	1	10	18	281	1.56111	0.859375	1
Liver-HCC	SETDB1	ARID1A	0	11	10	289	0	0.692989	1
Liver-HCC	SETDB1	CTNNB1	0	11	76	223	0	0.0427261	1
Liver-HCC	SETDB1	ACVR2A	0	11	6	293	0	0.803664	1
Liver-HCC	SETDB1	AXIN1	0	11	15	284	0	0.574186	1
Liver-HCC	SETDB1	RPL22	0	11	2	297	0	0.930181	1
Liver-HCC	SETDB1	CDKN1A	1	10	3	296	9.86667	0.993376	1
Liver-HCC	SETDB1	ALB	0	11	12	287	0	0.643019	1
Liver-HCC	SETDB1	BAP1	1	10	5	294	5.88	0.984078	1
Liver-HCC	SETDB1	KEAP1	1	10	8	291	3.6375	0.963976	1
Liver-HCC	TP53	PTEN	0	84	3	223	0	0.386072	1
Liver-HCC	TP53	RPL5	0	84	4	222	0	0.280437	1
Liver-HCC	TP53	EEF1A1	0	84	5	221	0	0.203454	1
Liver-HCC	TP53	ARID2	3	81	16	210	0.486111	0.192529	1
Liver-HCC	TP53	ARID1A	2	82	8	218	0.664634	0.461601	1
Liver-HCC	TP53	CTNNB1	12	72	64	162	0.421875	0.00659845	1
Liver-HCC	TP53	ACVR2A	3	81	3	223	2.75309	0.951927	1
Liver-HCC	TP53	AXIN1	6	78	9	217	1.8547	0.922127	1
Liver-HCC	TP53	RPL22	0	84	2	224	0	0.530849	1
Liver-HCC	TP53	CDKN1A	1	83	3	223	0.895582	0.702978	1
Liver-HCC	TP53	ALB	2	82	10	216	0.526829	0.324034	1
Liver-HCC	TP53	BAP1	0	84	6	220	0	0.147421	1
Liver-HCC	TP53	KEAP1	5	79	4	222	3.51266	0.986157	1
Liver-HCC	PTEN	RPL5	0	3	4	303	0	0.961665	1
Liver-HCC	PTEN	EEF1A1	0	3	5	302	0	0.952237	1
Liver-HCC	PTEN	ARID2	0	3	19	288	0	0.826643	1
Liver-HCC	PTEN	ARID1A	0	3	10	297	0	0.90602	1
Liver-HCC	PTEN	CTNNB1	1	2	75	232	1.54667	0.850078	1
Liver-HCC	PTEN	ACVR2A	0	3	6	301	0	0.942871	1
Liver-HCC	PTEN	AXIN1	0	3	15	292	0	0.861323	1
Liver-HCC	PTEN	RPL22	1	2	1	306	153	0.999937	0.999937
Liver-HCC	PTEN	CDKN1A	1	2	3	304	50.6667	0.999626	1
Liver-HCC	PTEN	ALB	0	3	12	295	0	0.88796	1
Liver-HCC	PTEN	BAP1	0	3	6	301	0	0.942871	1
Liver-HCC	PTEN	KEAP1	0	3	9	298	0	0.915141	1
Liver-HCC	RPL5	EEF1A1	0	4	5	301	0	0.936728	1
Liver-HCC	RPL5	ARID2	1	3	18	288	5.33333	0.980124	1
Liver-HCC	RPL5	ARID1A	1	3	9	297	11	0.994556	1
Liver-HCC	RPL5	CTNNB1	1	3	75	231	1.02667	0.747144	1
Liver-HCC	RPL5	ACVR2A	0	4	6	300	0	0.924444	1
Liver-HCC	RPL5	AXIN1	0	4	15	291	0	0.819239	1
Liver-HCC	RPL5	RPL22	0	4	2	304	0	0.974319	1
Liver-HCC	RPL5	CDKN1A	0	4	4	302	0	0.949135	1
Liver-HCC	RPL5	ALB	1	3	11	295	8.93939	0.992086	1
Liver-HCC	RPL5	BAP1	0	4	6	300	0	0.924444	1
Liver-HCC	RPL5	KEAP1	0	4	9	297	0	0.888313	1
Liver-HCC	EEF1A1	ARID2	1	4	18	287	3.98611	0.968086	1
Liver-HCC	EEF1A1	ARID1A	0	5	10	295	0	0.847864	1
Liver-HCC	EEF1A1	CTNNB1	1	4	75	230	0.766667	0.643089	1
Liver-HCC	EEF1A1	ACVR2A	0	5	6	299	0	0.906317	1
Liver-HCC	EEF1A1	AXIN1	1	4	14	291	5.19643	0.979874	1
Liver-HCC	EEF1A1	RPL22	0	5	2	303	0	0.967951	1
Liver-HCC	EEF1A1	CDKN1A	0	5	4	301	0	0.936728	1
Liver-HCC	EEF1A1	ALB	1	4	11	294	6.68182	0.987095	1
Liver-HCC	EEF1A1	BAP1	0	5	6	299	0	0.906317	1
Liver-HCC	EEF1A1	KEAP1	0	5	9	296	0	0.862186	1
Liver-HCC	ARID2	ARID1A	0	19	10	281	0	0.526148	1
Liver-HCC	ARID2	CTNNB1	7	12	69	222	1.87681	0.936056	1
Liver-HCC	ARID2	ACVR2A	0	19	6	285	0	0.682023	1
Liver-HCC	ARID2	AXIN1	0	19	15	276	0	0.378481	1
Liver-HCC	ARID2	RPL22	0	19	2	289	0	0.88099	1
Liver-HCC	ARID2	CDKN1A	0	19	4	287	0	0.775483	1
Liver-HCC	ARID2	ALB	0	19	12	279	0	0.461509	1
Liver-HCC	ARID2	BAP1	0	19	6	285	0	0.682023	1
Liver-HCC	ARID2	KEAP1	0	19	9	282	0	0.561598	1
Liver-HCC	ARID1A	CTNNB1	2	8	74	226	0.763514	0.539152	1
Liver-HCC	ARID1A	ACVR2A	1	9	5	295	6.55556	0.986858	1
Liver-HCC	ARID1A	AXIN1	1	9	14	286	2.26984	0.921402	1
Liver-HCC	ARID1A	RPL22	0	10	2	298	0	0.936423	1
Liver-HCC	ARID1A	CDKN1A	0	10	4	296	0	0.876508	1
Liver-HCC	ARID1A	ALB	0	10	12	288	0	0.669812	1
Liver-HCC	ARID1A	BAP1	0	10	6	294	0	0.820065	1
Liver-HCC	ARID1A	KEAP1	0	10	9	291	0	0.74152	1
Liver-HCC	CTNNB1	ACVR2A	0	76	6	228	0	0.182056	1
Liver-HCC	CTNNB1	AXIN1	0	76	15	219	0	0.013129	1
Liver-HCC	CTNNB1	RPL22	1	75	1	233	3.10667	0.940495	1
Liver-HCC	CTNNB1	CDKN1A	1	75	3	231	1.02667	0.747144	1
Liver-HCC	CTNNB1	ALB	7	69	5	229	4.64638	0.998021	1
Liver-HCC	CTNNB1	BAP1	1	75	5	229	0.610667	0.544577	1
Liver-HCC	CTNNB1	KEAP1	4	72	5	229	2.54444	0.957188	1
Liver-HCC	ACVR2A	AXIN1	0	6	15	289	0	0.740765	1
Liver-HCC	ACVR2A	RPL22	0	6	2	302	0	0.961604	1
Liver-HCC	ACVR2A	CDKN1A	0	6	4	300	0	0.924444	1
Liver-HCC	ACVR2A	ALB	0	6	12	292	0	0.787537	1
Liver-HCC	ACVR2A	BAP1	0	6	6	298	0	0.888488	1
Liver-HCC	ACVR2A	KEAP1	0	6	9	295	0	0.836744	1
Liver-HCC	AXIN1	RPL22	0	15	2	293	0	0.905418	1
Liver-HCC	AXIN1	CDKN1A	0	15	4	291	0	0.819239	1
Liver-HCC	AXIN1	ALB	1	14	11	284	1.84416	0.891044	1
Liver-HCC	AXIN1	BAP1	0	15	6	289	0	0.740765	1
Liver-HCC	AXIN1	KEAP1	0	15	9	286	0	0.636106	1
Liver-HCC	RPL22	CDKN1A	1	1	3	305	101.667	0.999875	1
Liver-HCC	RPL22	ALB	0	2	12	296	0	0.923959	1
Liver-HCC	RPL22	BAP1	0	2	6	302	0	0.961604	1
Liver-HCC	RPL22	KEAP1	0	2	9	299	0	0.942687	1
Liver-HCC	CDKN1A	ALB	0	4	12	294	0	0.853252	1
Liver-HCC	CDKN1A	BAP1	0	4	6	300	0	0.924444	1
Liver-HCC	CDKN1A	KEAP1	1	3	8	298	12.4167	0.995626	1
Liver-HCC	ALB	BAP1	0	12	6	292	0	0.787537	1
Liver-HCC	ALB	KEAP1	0	12	9	289	0	0.697624	1
Liver-HCC	BAP1	KEAP1	1	5	8	296	7.4	0.989394	1
Uterus-AdenoCA	KRAS	ARID1A	0	2	3	34	0	0.850202	1
Uterus-AdenoCA	KRAS	PIK3R1	1	1	3	34	11.3333	0.991903	1
Uterus-AdenoCA	KRAS	PIK3CA	2	0	11	26	inf	1	1
Uterus-AdenoCA	KRAS	FBXW7	0	2	5	32	0	0.757085	1
Uterus-AdenoCA	KRAS	PPP2R1A	0	2	7	30	0	0.669366	1
Uterus-AdenoCA	KRAS	TP53	1	1	25	12	0.48	0.561404	1
Uterus-AdenoCA	KRAS	PTEN	1	1	5	32	6.4	0.979757	1
Uterus-AdenoCA	KRAS	ARHGAP35	0	2	5	32	0	0.757085	1
Uterus-AdenoCA	KRAS	CTNNB1	1	1	3	34	11.3333	0.991903	1
Uterus-AdenoCA	ARID1A	PIK3R1	0	3	4	32	0	0.716162	1
Uterus-AdenoCA	ARID1A	PIK3CA	0	3	13	23	0	0.284495	1
Uterus-AdenoCA	ARID1A	FBXW7	0	3	5	31	0	0.654776	1
Uterus-AdenoCA	ARID1A	PPP2R1A	0	3	7	29	0	0.542729	1
Uterus-AdenoCA	ARID1A	TP53	0	3	26	10	0	0.0312945	1
Uterus-AdenoCA	ARID1A	PTEN	0	3	6	30	0	0.597002	1
Uterus-AdenoCA	ARID1A	ARHGAP35	0	3	5	31	0	0.654776	1
Uterus-AdenoCA	ARID1A	CTNNB1	2	1	2	34	34	0.999562	1
Uterus-AdenoCA	PIK3R1	PIK3CA	2	2	11	24	2.18182	0.900901	1
Uterus-AdenoCA	PIK3R1	FBXW7	0	4	5	30	0	0.563835	1
Uterus-AdenoCA	PIK3R1	PPP2R1A	0	4	7	28	0	0.437198	1
Uterus-AdenoCA	PIK3R1	TP53	1	3	25	10	0.133333	0.0990991	1
Uterus-AdenoCA	PIK3R1	PTEN	1	3	5	30	2	0.895503	1
Uterus-AdenoCA	PIK3R1	ARHGAP35	0	4	5	30	0	0.563835	1
Uterus-AdenoCA	PIK3R1	CTNNB1	0	4	4	31	0	0.636588	1
Uterus-AdenoCA	PIK3CA	FBXW7	2	11	3	23	1.39394	0.804037	1
Uterus-AdenoCA	PIK3CA	PPP2R1A	1	12	6	20	0.277778	0.237358	1
Uterus-AdenoCA	PIK3CA	TP53	9	4	17	9	1.19118	0.722035	1
Uterus-AdenoCA	PIK3CA	PTEN	1	12	5	21	0.35	0.332668	1
Uterus-AdenoCA	PIK3CA	ARHGAP35	2	11	3	23	1.39394	0.804037	1
Uterus-AdenoCA	PIK3CA	CTNNB1	1	12	3	23	0.638889	0.592698	1
Uterus-AdenoCA	FBXW7	PPP2R1A	1	4	6	28	1.16667	0.786957	1
Uterus-AdenoCA	FBXW7	TP53	4	1	22	12	2.18182	0.88575	1
Uterus-AdenoCA	FBXW7	PTEN	0	5	6	28	0	0.412216	1
Uterus-AdenoCA	FBXW7	ARHGAP35	3	2	2	32	24	0.999703	1
Uterus-AdenoCA	FBXW7	CTNNB1	0	5	4	30	0	0.563835	1
Uterus-AdenoCA	PPP2R1A	TP53	6	1	20	12	3.6	0.957233	1
Uterus-AdenoCA	PPP2R1A	PTEN	0	7	6	26	0	0.27775	1
Uterus-AdenoCA	PPP2R1A	ARHGAP35	0	7	5	27	0	0.349759	1
Uterus-AdenoCA	PPP2R1A	CTNNB1	0	7	4	28	0	0.437198	1
Uterus-AdenoCA	TP53	PTEN	2	24	4	9	0.1875	0.0820055	1
Uterus-AdenoCA	TP53	ARHGAP35	4	22	1	12	2.18182	0.88575	1
Uterus-AdenoCA	TP53	CTNNB1	1	25	3	10	0.133333	0.0990991	1
Uterus-AdenoCA	PTEN	ARHGAP35	1	5	4	29	1.45	0.838645	1
Uterus-AdenoCA	PTEN	CTNNB1	2	4	2	31	7.75	0.991793	1
Uterus-AdenoCA	ARHGAP35	CTNNB1	0	5	4	30	0	0.563835	1
Head-SCC	PA2G4	CDKN2A	1	3	8	39	1.625	0.861345	1
Head-SCC	PA2G4	HRAS	0	4	3	44	0	0.778631	1
Head-SCC	PA2G4	CASP8	0	4	4	43	0	0.713745	1
Head-SCC	PA2G4	TP53	2	2	16	31	1.9375	0.88	1
Head-SCC	PA2G4	AJUBA	0	4	2	45	0	0.847843	1
Head-SCC	PA2G4	NOTCH1	1	3	6	41	2.27778	0.914202	1
Head-SCC	PA2G4	PIK3CA	1	3	11	36	1.09091	0.767983	1
Head-SCC	CDKN2A	HRAS	0	9	3	39	0	0.551261	1
Head-SCC	CDKN2A	CASP8	1	8	3	39	1.625	0.861345	1
Head-SCC	CDKN2A	TP53	7	2	11	31	9.86364	0.999509	1
Head-SCC	CDKN2A	AJUBA	1	8	1	41	5.125	0.971765	1
Head-SCC	CDKN2A	NOTCH1	0	9	7	35	0	0.233024	1
Head-SCC	CDKN2A	PIK3CA	1	8	11	31	0.352273	0.312328	1
Head-SCC	HRAS	CASP8	2	1	2	46	46	0.999808	0.999808
Head-SCC	HRAS	TP53	1	2	17	31	0.911765	0.718367	1
Head-SCC	HRAS	AJUBA	0	3	2	46	0	0.884706	1
Head-SCC	HRAS	NOTCH1	0	3	7	41	0	0.635966	1
Head-SCC	HRAS	PIK3CA	0	3	12	36	0	0.438848	1
Head-SCC	CASP8	TP53	1	3	17	30	0.588235	0.556735	1
Head-SCC	CASP8	AJUBA	0	4	2	45	0	0.847843	1
Head-SCC	CASP8	NOTCH1	0	4	7	40	0	0.543221	1
Head-SCC	CASP8	PIK3CA	0	4	12	35	0	0.329136	1
Head-SCC	TP53	AJUBA	1	17	1	32	1.88235	0.88	1
Head-SCC	TP53	NOTCH1	2	16	5	28	0.7	0.522743	1
Head-SCC	TP53	PIK3CA	2	16	10	23	0.2875	0.113385	1
Head-SCC	AJUBA	NOTCH1	0	2	7	42	0	0.741961	1
Head-SCC	AJUBA	PIK3CA	0	2	12	37	0	0.581176	1
Head-SCC	NOTCH1	PIK3CA	2	5	10	34	1.36	0.799242	1
CNS-GBM	RB1	IDH1	0	3	4	31	0	0.709341	1
CNS-GBM	RB1	TP53	1	2	9	26	1.44444	0.836415	1
CNS-GBM	RB1	PTEN	1	2	5	30	3	0.94073	1
CNS-GBM	IDH1	TP53	3	1	7	27	11.5714	0.997155	0.997155
CNS-GBM	IDH1	PTEN	0	4	6	28	0	0.487164	1
CNS-GBM	TP53	PTEN	2	8	4	24	1.5	0.826215	1
Bladder-TCC	RB1	ARID1A	1	1	1	18	18	0.995238	1
Bladder-TCC	RB1	FGFR3	0	2	5	14	0	0.571429	1
Bladder-TCC	RB1	KDM6A	1	1	4	15	3.75	0.952381	1
Bladder-TCC	RB1	CDKN1A	0	2	2	17	0	0.814286	1
Bladder-TCC	RB1	TP53	2	0	6	13	inf	1	1
Bladder-TCC	ARID1A	FGFR3	0	2	5	14	0	0.571429	1
Bladder-TCC	ARID1A	KDM6A	2	0	3	16	inf	1	1
Bladder-TCC	ARID1A	CDKN1A	0	2	2	17	0	0.814286	1
Bladder-TCC	ARID1A	TP53	2	0	6	13	inf	1	1
Bladder-TCC	FGFR3	KDM6A	2	3	3	13	2.88889	0.937049	1
Bladder-TCC	FGFR3	CDKN1A	1	4	1	15	3.75	0.952381	1
Bladder-TCC	FGFR3	TP53	1	4	7	9	0.321429	0.344341	1
Bladder-TCC	KDM6A	CDKN1A	0	5	2	14	0	0.571429	1
Bladder-TCC	KDM6A	TP53	3	2	5	11	3.3	0.952528	1
Bladder-TCC	CDKN1A	TP53	0	2	8	11	0	0.371429	1
ColoRect-AdenoCA	KRAS	B2M	0	20	2	21	0	0.280177	1
ColoRect-AdenoCA	KRAS	TCF7L2	2	18	0	23	inf	1	1
ColoRect-AdenoCA	KRAS	APC	13	7	8	15	3.48214	0.989315	1
ColoRect-AdenoCA	KRAS	NRAS	1	19	2	21	0.552632	0.553521	1
ColoRect-AdenoCA	KRAS	ACVR2A	1	19	0	23	inf	1	1
ColoRect-AdenoCA	KRAS	PIK3CA	6	14	5	18	1.54286	0.83372	1
ColoRect-AdenoCA	KRAS	ZFP36L2	0	20	1	22	0	0.534884	1
ColoRect-AdenoCA	KRAS	FBXW7	2	18	5	18	0.4	0.268662	1
ColoRect-AdenoCA	KRAS	PCBP1	3	17	0	23	inf	1	1
ColoRect-AdenoCA	KRAS	SMAD4	2	18	2	21	1.16667	0.748278	1
ColoRect-AdenoCA	KRAS	TP53	12	8	11	12	1.63636	0.86542	1
ColoRect-AdenoCA	KRAS	SMAD2	1	19	3	20	0.350877	0.358763	1
ColoRect-AdenoCA	KRAS	PTEN	1	19	1	22	1.15789	0.78959	1
ColoRect-AdenoCA	KRAS	CTNNB1	0	20	3	20	0	0.143505	1
ColoRect-AdenoCA	KRAS	SOX9	1	19	2	21	0.552632	0.553521	1
ColoRect-AdenoCA	B2M	TCF7L2	0	2	2	39	0	0.908084	1
ColoRect-AdenoCA	B2M	APC	0	2	21	20	0	0.255814	1
ColoRect-AdenoCA	B2M	NRAS	0	2	3	38	0	0.863787	1
ColoRect-AdenoCA	B2M	ACVR2A	0	2	1	40	0	0.953488	1
ColoRect-AdenoCA	B2M	PIK3CA	0	2	11	30	0	0.54928	1
ColoRect-AdenoCA	B2M	ZFP36L2	0	2	1	40	0	0.953488	1
ColoRect-AdenoCA	B2M	FBXW7	1	1	6	35	5.83333	0.976744	1
ColoRect-AdenoCA	B2M	PCBP1	0	2	3	38	0	0.863787	1
ColoRect-AdenoCA	B2M	SMAD4	0	2	4	37	0	0.820598	1
ColoRect-AdenoCA	B2M	TP53	1	1	22	19	0.863636	0.719823	1
ColoRect-AdenoCA	B2M	SMAD2	1	1	3	38	12.6667	0.993355	1
ColoRect-AdenoCA	B2M	PTEN	1	1	1	40	40	0.998893	1
ColoRect-AdenoCA	B2M	CTNNB1	1	1	2	39	19.5	0.996678	1
ColoRect-AdenoCA	B2M	SOX9	0	2	3	38	0	0.863787	1
ColoRect-AdenoCA	TCF7L2	APC	2	0	19	22	inf	1	1
ColoRect-AdenoCA	TCF7L2	NRAS	0	2	3	38	0	0.863787	1
ColoRect-AdenoCA	TCF7L2	ACVR2A	0	2	1	40	0	0.953488	1
ColoRect-AdenoCA	TCF7L2	PIK3CA	0	2	11	30	0	0.54928	1
ColoRect-AdenoCA	TCF7L2	ZFP36L2	0	2	1	40	0	0.953488	1
ColoRect-AdenoCA	TCF7L2	FBXW7	0	2	7	34	0	0.697674	1
ColoRect-AdenoCA	TCF7L2	PCBP1	0	2	3	38	0	0.863787	1
ColoRect-AdenoCA	TCF7L2	SMAD4	0	2	4	37	0	0.820598	1
ColoRect-AdenoCA	TCF7L2	TP53	2	0	21	20	inf	1	1
ColoRect-AdenoCA	TCF7L2	SMAD2	0	2	4	37	0	0.820598	1
ColoRect-AdenoCA	TCF7L2	PTEN	0	2	2	39	0	0.908084	1
ColoRect-AdenoCA	TCF7L2	CTNNB1	0	2	3	38	0	0.863787	1
ColoRect-AdenoCA	TCF7L2	SOX9	0	2	3	38	0	0.863787	1
ColoRect-AdenoCA	APC	NRAS	2	19	1	21	2.21053	0.892229	1
ColoRect-AdenoCA	APC	ACVR2A	1	20	0	22	inf	1	1
ColoRect-AdenoCA	APC	PIK3CA	4	17	7	15	0.504202	0.272034	1
ColoRect-AdenoCA	APC	ZFP36L2	0	21	1	21	0	0.511628	1
ColoRect-AdenoCA	APC	FBXW7	2	19	5	17	0.357895	0.225532	1
ColoRect-AdenoCA	APC	PCBP1	2	19	1	21	2.21053	0.892229	1
ColoRect-AdenoCA	APC	SMAD4	0	21	4	18	0	0.059274	1
ColoRect-AdenoCA	APC	TP53	14	7	9	13	2.88889	0.97782	1
ColoRect-AdenoCA	APC	SMAD2	2	19	2	20	1.05263	0.714407	1
ColoRect-AdenoCA	APC	PTEN	0	21	2	20	0	0.255814	1
ColoRect-AdenoCA	APC	CTNNB1	0	21	3	19	0	0.124787	1
ColoRect-AdenoCA	APC	SOX9	1	20	2	20	0.5	0.517867	1
ColoRect-AdenoCA	NRAS	ACVR2A	0	3	1	39	0	0.930233	1
ColoRect-AdenoCA	NRAS	PIK3CA	1	2	10	30	1.5	0.844016	1
ColoRect-AdenoCA	NRAS	ZFP36L2	0	3	1	39	0	0.930233	1
ColoRect-AdenoCA	NRAS	FBXW7	0	3	7	33	0	0.578559	1
ColoRect-AdenoCA	NRAS	PCBP1	1	2	2	38	9.5	0.990195	1
ColoRect-AdenoCA	NRAS	SMAD4	1	2	3	37	6.16667	0.980715	1
ColoRect-AdenoCA	NRAS	TP53	2	1	21	19	1.80952	0.856495	1
ColoRect-AdenoCA	NRAS	SMAD2	1	2	3	37	6.16667	0.980715	1
ColoRect-AdenoCA	NRAS	PTEN	0	3	2	38	0	0.863787	1
ColoRect-AdenoCA	NRAS	CTNNB1	0	3	3	37	0	0.800583	1
ColoRect-AdenoCA	NRAS	SOX9	0	3	3	37	0	0.800583	1
ColoRect-AdenoCA	ACVR2A	PIK3CA	1	0	10	32	inf	1	1
ColoRect-AdenoCA	ACVR2A	ZFP36L2	0	1	1	41	0	0.976744	1
ColoRect-AdenoCA	ACVR2A	FBXW7	0	1	7	35	0	0.837209	1
ColoRect-AdenoCA	ACVR2A	PCBP1	0	1	3	39	0	0.930233	1
ColoRect-AdenoCA	ACVR2A	SMAD4	0	1	4	38	0	0.906977	1
ColoRect-AdenoCA	ACVR2A	TP53	0	1	23	19	0	0.465116	1
ColoRect-AdenoCA	ACVR2A	SMAD2	0	1	4	38	0	0.906977	1
ColoRect-AdenoCA	ACVR2A	PTEN	0	1	2	40	0	0.953488	1
ColoRect-AdenoCA	ACVR2A	CTNNB1	0	1	3	39	0	0.930233	1
ColoRect-AdenoCA	ACVR2A	SOX9	0	1	3	39	0	0.930233	1
ColoRect-AdenoCA	PIK3CA	ZFP36L2	0	11	1	31	0	0.744186	1
ColoRect-AdenoCA	PIK3CA	FBXW7	1	10	6	26	0.433333	0.413789	1
ColoRect-AdenoCA	PIK3CA	PCBP1	1	10	2	30	1.5	0.844016	1
ColoRect-AdenoCA	PIK3CA	SMAD4	2	9	2	30	3.33333	0.954542	1
ColoRect-AdenoCA	PIK3CA	TP53	4	7	19	13	0.390977	0.16628	1
ColoRect-AdenoCA	PIK3CA	SMAD2	1	10	3	29	0.966667	0.73349	1
ColoRect-AdenoCA	PIK3CA	PTEN	1	10	1	31	3.1	0.939092	1
ColoRect-AdenoCA	PIK3CA	CTNNB1	0	11	3	29	0	0.401912	1
ColoRect-AdenoCA	PIK3CA	SOX9	0	11	3	29	0	0.401912	1
ColoRect-AdenoCA	ZFP36L2	FBXW7	0	1	7	35	0	0.837209	1
ColoRect-AdenoCA	ZFP36L2	PCBP1	0	1	3	39	0	0.930233	1
ColoRect-AdenoCA	ZFP36L2	SMAD4	0	1	4	38	0	0.906977	1
ColoRect-AdenoCA	ZFP36L2	TP53	0	1	23	19	0	0.465116	1
ColoRect-AdenoCA	ZFP36L2	SMAD2	0	1	4	38	0	0.906977	1
ColoRect-AdenoCA	ZFP36L2	PTEN	0	1	2	40	0	0.953488	1
ColoRect-AdenoCA	ZFP36L2	CTNNB1	1	0	2	40	inf	1	1
ColoRect-AdenoCA	ZFP36L2	SOX9	1	0	2	40	inf	1	1
ColoRect-AdenoCA	FBXW7	PCBP1	1	6	2	34	2.83333	0.935905	1
ColoRect-AdenoCA	FBXW7	SMAD4	1	6	3	33	1.83333	0.882303	1
ColoRect-AdenoCA	FBXW7	TP53	4	3	19	17	1.19298	0.731338	1
ColoRect-AdenoCA	FBXW7	SMAD2	1	6	3	33	1.83333	0.882303	1
ColoRect-AdenoCA	FBXW7	PTEN	1	6	1	35	5.83333	0.976744	1
ColoRect-AdenoCA	FBXW7	CTNNB1	2	5	1	35	14	0.997164	1
ColoRect-AdenoCA	FBXW7	SOX9	0	7	3	33	0	0.578559	1
ColoRect-AdenoCA	PCBP1	SMAD4	1	2	3	37	6.16667	0.980715	1
ColoRect-AdenoCA	PCBP1	TP53	1	2	22	18	0.409091	0.446479	1
ColoRect-AdenoCA	PCBP1	SMAD2	0	3	4	36	0	0.74054	1
ColoRect-AdenoCA	PCBP1	PTEN	1	2	1	39	19.5	0.996678	1
ColoRect-AdenoCA	PCBP1	CTNNB1	0	3	3	37	0	0.800583	1
ColoRect-AdenoCA	PCBP1	SOX9	0	3	3	37	0	0.800583	1
ColoRect-AdenoCA	SMAD4	TP53	1	3	22	17	0.257576	0.251722	1
ColoRect-AdenoCA	SMAD4	SMAD2	0	4	4	35	0	0.666486	1
ColoRect-AdenoCA	SMAD4	PTEN	1	3	1	38	12.6667	0.993355	1
ColoRect-AdenoCA	SMAD4	CTNNB1	1	3	2	37	6.16667	0.980715	1
ColoRect-AdenoCA	SMAD4	SOX9	0	4	3	36	0	0.74054	1
ColoRect-AdenoCA	TP53	SMAD2	2	21	2	18	0.857143	0.641237	1
ColoRect-AdenoCA	TP53	PTEN	1	22	1	19	0.863636	0.719823	1
ColoRect-AdenoCA	TP53	CTNNB1	1	22	2	18	0.409091	0.446479	1
ColoRect-AdenoCA	TP53	SOX9	1	22	2	18	0.409091	0.446479	1
ColoRect-AdenoCA	SMAD2	PTEN	1	3	1	38	12.6667	0.993355	1
ColoRect-AdenoCA	SMAD2	CTNNB1	1	3	2	37	6.16667	0.980715	1
ColoRect-AdenoCA	SMAD2	SOX9	0	4	3	36	0	0.74054	1
ColoRect-AdenoCA	PTEN	CTNNB1	1	1	2	39	19.5	0.996678	1
ColoRect-AdenoCA	PTEN	SOX9	0	2	3	38	0	0.863787	1
ColoRect-AdenoCA	CTNNB1	SOX9	1	2	2	38	9.5	0.990195	1
Ovary-AdenoCA	LATS1	RB1	0	6	3	99	0	0.841024	1
Ovary-AdenoCA	LATS1	TP53	6	0	80	22	inf	1	1
Ovary-AdenoCA	LATS1	CDK12	0	6	4	98	0	0.792965	1
Ovary-AdenoCA	RB1	TP53	3	0	83	22	inf	1	1
Ovary-AdenoCA	RB1	CDK12	0	3	4	101	0	0.891985	1
Ovary-AdenoCA	TP53	CDK12	4	82	0	22	inf	1	1
Stomach-AdenoCA	ARID1A	RELA	0	3	5	53	0	0.770214	1
Stomach-AdenoCA	ARID1A	PIK3CA	2	1	7	51	14.5714	0.997666	1
Stomach-AdenoCA	ARID1A	SMAD4	0	3	3	55	0	0.857349	1
Stomach-AdenoCA	ARID1A	TP53	1	2	22	36	0.818182	0.683662	1
Stomach-AdenoCA	ARID1A	PTEN	0	3	1	57	0	0.95082	1
Stomach-AdenoCA	ARID1A	CTNNB1	0	3	4	54	0	0.813004	1
Stomach-AdenoCA	ARID1A	PLK1	1	2	1	57	28.5	0.998361	1
Stomach-AdenoCA	RELA	PIK3CA	1	4	8	48	1.5	0.846421	1
Stomach-AdenoCA	RELA	SMAD4	0	5	3	53	0	0.770214	1
Stomach-AdenoCA	RELA	TP53	4	1	19	37	7.78947	0.994344	1
Stomach-AdenoCA	RELA	PTEN	1	4	0	56	inf	1	1
Stomach-AdenoCA	RELA	CTNNB1	1	4	3	53	4.41667	0.969407	1
Stomach-AdenoCA	RELA	PLK1	0	5	2	54	0	0.84153	1
Stomach-AdenoCA	PIK3CA	SMAD4	1	8	2	50	3.125	0.945652	1
Stomach-AdenoCA	PIK3CA	TP53	3	6	20	32	0.8	0.540307	1
Stomach-AdenoCA	PIK3CA	PTEN	1	8	0	52	inf	1	1
Stomach-AdenoCA	PIK3CA	CTNNB1	1	8	3	49	2.04167	0.899915	1
Stomach-AdenoCA	PIK3CA	PLK1	1	8	1	51	6.375	0.980328	1
Stomach-AdenoCA	SMAD4	TP53	2	1	21	37	3.52381	0.950792	1
Stomach-AdenoCA	SMAD4	PTEN	0	3	1	57	0	0.95082	1
Stomach-AdenoCA	SMAD4	CTNNB1	0	3	4	54	0	0.813004	1
Stomach-AdenoCA	SMAD4	PLK1	0	3	2	56	0	0.903279	1
Stomach-AdenoCA	TP53	PTEN	0	23	1	37	0	0.622951	1
Stomach-AdenoCA	TP53	CTNNB1	1	22	3	35	0.530303	0.513252	1
Stomach-AdenoCA	TP53	PLK1	1	22	1	37	1.68182	0.861749	1
Stomach-AdenoCA	PTEN	CTNNB1	0	1	4	56	0	0.934426	1
Stomach-AdenoCA	PTEN	PLK1	0	1	2	58	0	0.967213	1
Stomach-AdenoCA	CTNNB1	PLK1	0	4	2	55	0	0.872131	1
Breast-AdenoCA	CBFB	TP53	1	8	76	106	0.174342	0.0634594	0.951891
Breast-AdenoCA	CBFB	MAP3K1	1	8	4	178	5.5625	0.981595	1
Breast-AdenoCA	CBFB	GATA3	0	9	1	181	0	0.95288	1
Breast-AdenoCA	CBFB	SMAD4	0	9	2	180	0	0.907743	1
Breast-AdenoCA	CBFB	CTCF	0	9	4	178	0	0.823131	1
Breast-AdenoCA	CBFB	AKT1	1	8	6	176	3.66667	0.963238	1
Breast-AdenoCA	CBFB	PTEN	0	9	7	175	0	0.70933	1
Breast-AdenoCA	CBFB	MAP2K4	0	9	2	180	0	0.907743	1
Breast-AdenoCA	CBFB	PIK3CA	4	5	42	140	2.66667	0.961716	1
Breast-AdenoCA	TP53	MAP3K1	1	76	4	110	0.361842	0.328762	1
Breast-AdenoCA	TP53	GATA3	1	76	0	114	inf	1	1
Breast-AdenoCA	TP53	SMAD4	0	77	2	112	0	0.354974	1
Breast-AdenoCA	TP53	CTCF	0	77	4	110	0	0.124199	1
Breast-AdenoCA	TP53	AKT1	0	77	7	107	0	0.0249939	1
Breast-AdenoCA	TP53	PTEN	5	72	2	112	3.88889	0.982121	1
Breast-AdenoCA	TP53	MAP2K4	0	77	2	112	0	0.354974	1
Breast-AdenoCA	TP53	PIK3CA	13	64	33	81	0.49858	0.0394804	0.88831
Breast-AdenoCA	MAP3K1	GATA3	0	5	1	185	0	0.973822	1
Breast-AdenoCA	MAP3K1	SMAD4	0	5	2	184	0	0.948195	1
Breast-AdenoCA	MAP3K1	CTCF	0	5	4	182	0	0.89856	1
Breast-AdenoCA	MAP3K1	AKT1	0	5	7	179	0	0.828024	1
Breast-AdenoCA	MAP3K1	PTEN	1	4	6	180	7.5	0.989029	1
Breast-AdenoCA	MAP3K1	MAP2K4	0	5	2	184	0	0.948195	1
Breast-AdenoCA	MAP3K1	PIK3CA	2	3	44	142	2.15152	0.908673	1
Breast-AdenoCA	GATA3	SMAD4	0	1	2	188	0	0.989529	1
Breast-AdenoCA	GATA3	CTCF	0	1	4	186	0	0.979058	1
Breast-AdenoCA	GATA3	AKT1	0	1	7	183	0	0.963351	1
Breast-AdenoCA	GATA3	PTEN	0	1	7	183	0	0.963351	1
Breast-AdenoCA	GATA3	MAP2K4	0	1	2	188	0	0.989529	1
Breast-AdenoCA	GATA3	PIK3CA	0	1	46	144	0	0.759162	1
Breast-AdenoCA	SMAD4	CTCF	0	2	4	185	0	0.958446	1
Breast-AdenoCA	SMAD4	AKT1	0	2	7	182	0	0.927859	1
Breast-AdenoCA	SMAD4	PTEN	0	2	7	182	0	0.927859	1
Breast-AdenoCA	SMAD4	MAP2K4	0	2	2	187	0	0.979113	1
Breast-AdenoCA	SMAD4	PIK3CA	0	2	46	143	0	0.575365	1
Breast-AdenoCA	CTCF	AKT1	0	4	7	180	0	0.860225	1
Breast-AdenoCA	CTCF	PTEN	0	4	7	180	0	0.860225	1
Breast-AdenoCA	CTCF	MAP2K4	0	4	2	185	0	0.958446	1
Breast-AdenoCA	CTCF	PIK3CA	2	2	44	143	3.25	0.955995	1
Breast-AdenoCA	AKT1	PTEN	0	7	7	177	0	0.766711	1
Breast-AdenoCA	AKT1	MAP2K4	0	7	2	182	0	0.927859	1
Breast-AdenoCA	AKT1	PIK3CA	0	7	46	138	0	0.140212	1
Breast-AdenoCA	PTEN	MAP2K4	0	7	2	182	0	0.927859	1
Breast-AdenoCA	PTEN	PIK3CA	2	5	44	140	1.27273	0.778225	1
Breast-AdenoCA	MAP2K4	PIK3CA	1	1	45	144	3.2	0.942959	1
Prost-AdenoCA	SPOP	PTEN	0	13	7	179	0	0.618503	0.742204
Prost-AdenoCA	SPOP	FOXA1	0	13	8	178	0	0.576625	1
Prost-AdenoCA	SPOP	TP53	0	13	14	172	0	0.375553	1
Prost-AdenoCA	PTEN	FOXA1	0	7	8	184	0	0.746962	0.746962
Prost-AdenoCA	PTEN	TP53	0	7	14	178	0	0.595226	0.892839
Prost-AdenoCA	FOXA1	TP53	0	8	14	177	0	0.551824	1

## Sheet: Table S3
Table S3: Synonymous candidates v.s. Non-synonymous Drivers(PCAWG) co-occurrence analysis
Cohort	Candidate(a)	PCAWG driver(b)	ab	anotb	bnota	notanotb	Statistics	p-val	q
Lymph-BNHL	BCL2	TMEM30A	2	24	4	75	1.5625	0.463174	1
Lymph-BNHL	BCL2	RRAGC	4	22	4	75	3.40909	0.101955	1
Lymph-BNHL	BCL2	TBL1XR1	2	24	4	75	1.5625	0.463174	1
Lymph-BNHL	BCL2	STAT6	4	22	8	71	1.61364	0.339273	1
Lymph-BNHL	BCL2	STAT3	2	24	6	73	1.01389	0.636121	1
Lymph-BNHL	BCL2	BTG1	3	23	5	74	1.93043	0.312119	1
Lymph-BNHL	BCL2	PRKCD	1	25	7	72	0.411429	0.906431	1
Lymph-BNHL	BCL2	GRB2	0	26	5	74	0	1	1
Lymph-BNHL	BCL2	FBXO11	1	25	10	69	0.276	0.963728	1
Lymph-BNHL	BCL2	HLA-B	1	25	5	74	0.592	0.827282	1
Lymph-BNHL	BCL2	TNFRSF14	4	22	8	71	1.61364	0.339273	1
Lymph-BNHL	BCL2	GNAI2	1	25	7	72	0.411429	0.906431	1
Lymph-BNHL	BCL2	TP53	4	22	17	62	0.663102	0.830987	1
Lymph-BNHL	BCL2	PTEN	1	25	3	76	1.01333	0.685684	1
Lymph-BNHL	BCL2	SMARCA4	1	25	10	69	0.276	0.963728	1
Lymph-BNHL	BCL2	B2M	1	25	8	71	0.355	0.931511	1
Lymph-BNHL	BCL2	CREBBP	18	8	12	67	12.5625	5.25129e-07	8.1395e-05
Lymph-BNHL	BCL2	ARID1A	3	23	8	71	1.15761	0.544911	1
Lymph-BNHL	BCL2	KMT2D	11	15	14	65	3.40476	0.0131341	1
Lymph-BNHL	BCL2	DDX3X	0	26	5	74	0	1	1
Lymph-BNHL	BCL2	RHOA	0	26	5	74	0	1	1
Lymph-BNHL	BCL2	GNA13	2	24	5	74	1.23333	0.55512	1
Lymph-BNHL	BCL2	EBF1	2	24	6	73	1.01389	0.636121	1
Lymph-BNHL	BCL2	CARD11	4	22	10	69	1.25455	0.474154	1
Lymph-BNHL	BCL2	MEF2B	3	23	5	74	1.93043	0.312119	1
Lymph-BNHL	BCL2	TMSB4X	1	25	10	69	0.276	0.963728	1
Lymph-BNHL	BCL2	MYD88	3	23	6	73	1.58696	0.392284	1
Lymph-BNHL	BCL2	SRSF7	0	26	3	76	0	1	1
Lymph-BNHL	BCL2	NFKBIE	0	26	3	76	0	1	1
Lymph-BNHL	BCL2	KLHL6	0	26	10	69	0	1	1
Lymph-BNHL	BCL2	EZH2	6	20	7	72	3.08571	0.0637866	1
Lymph-BNHL	HIST1H2BK	TMEM30A	0	5	6	94	0	1	1
Lymph-BNHL	HIST1H2BK	RRAGC	0	5	8	92	0	1	1
Lymph-BNHL	HIST1H2BK	TBL1XR1	1	4	5	95	4.75	0.259293	1
Lymph-BNHL	HIST1H2BK	STAT6	1	4	11	89	2.02273	0.461776	1
Lymph-BNHL	HIST1H2BK	STAT3	0	5	8	92	0	1	1
Lymph-BNHL	HIST1H2BK	BTG1	2	3	6	94	10.4444	0.0455248	1
Lymph-BNHL	HIST1H2BK	PRKCD	0	5	8	92	0	1	1
Lymph-BNHL	HIST1H2BK	GRB2	1	4	4	96	6	0.220308	1
Lymph-BNHL	HIST1H2BK	FBXO11	0	5	11	89	0	1	1
Lymph-BNHL	HIST1H2BK	HLA-B	1	4	5	95	4.75	0.259293	1
Lymph-BNHL	HIST1H2BK	TNFRSF14	0	5	12	88	0	1	1
Lymph-BNHL	HIST1H2BK	GNAI2	0	5	8	92	0	1	1
Lymph-BNHL	HIST1H2BK	TP53	0	5	21	79	0	1	1
Lymph-BNHL	HIST1H2BK	PTEN	0	5	4	96	0	1	1
Lymph-BNHL	HIST1H2BK	SMARCA4	0	5	11	89	0	1	1
Lymph-BNHL	HIST1H2BK	B2M	1	4	8	92	2.875	0.366988	1
Lymph-BNHL	HIST1H2BK	CREBBP	1	4	29	71	0.612069	0.821259	1
Lymph-BNHL	HIST1H2BK	ARID1A	1	4	10	90	2.25	0.431538	1
Lymph-BNHL	HIST1H2BK	KMT2D	1	4	24	76	0.791667	0.751037	1
Lymph-BNHL	HIST1H2BK	DDX3X	0	5	5	95	0	1	1
Lymph-BNHL	HIST1H2BK	RHOA	0	5	5	95	0	1	1
Lymph-BNHL	HIST1H2BK	GNA13	2	3	5	95	12.6667	0.0348364	1
Lymph-BNHL	HIST1H2BK	EBF1	0	5	8	92	0	1	1
Lymph-BNHL	HIST1H2BK	CARD11	1	4	13	87	1.67308	0.518391	1
Lymph-BNHL	HIST1H2BK	MEF2B	1	4	7	93	3.32143	0.332585	1
Lymph-BNHL	HIST1H2BK	TMSB4X	0	5	11	89	0	1	1
Lymph-BNHL	HIST1H2BK	MYD88	0	5	9	91	0	1	1
Lymph-BNHL	HIST1H2BK	SRSF7	0	5	3	97	0	1	1
Lymph-BNHL	HIST1H2BK	NFKBIE	0	5	3	97	0	1	1
Lymph-BNHL	HIST1H2BK	KLHL6	0	5	10	90	0	1	1
Lymph-BNHL	HIST1H2BK	EZH2	1	4	12	88	1.83333	0.490713	1
Lymph-BNHL	KLHL21	TMEM30A	0	3	6	96	0	1	1
Lymph-BNHL	KLHL21	RRAGC	0	3	8	94	0	1	1
Lymph-BNHL	KLHL21	TBL1XR1	0	3	6	96	0	1	1
Lymph-BNHL	KLHL21	STAT6	0	3	12	90	0	1	1
Lymph-BNHL	KLHL21	STAT3	0	3	8	94	0	1	1
Lymph-BNHL	KLHL21	BTG1	0	3	8	94	0	1	1
Lymph-BNHL	KLHL21	PRKCD	1	2	7	95	6.78571	0.213486	1
Lymph-BNHL	KLHL21	GRB2	0	3	5	97	0	1	1
Lymph-BNHL	KLHL21	FBXO11	0	3	11	91	0	1	1
Lymph-BNHL	KLHL21	HLA-B	1	2	5	97	9.7	0.163294	1
Lymph-BNHL	KLHL21	TNFRSF14	0	3	12	90	0	1	1
Lymph-BNHL	KLHL21	GNAI2	0	3	8	94	0	1	1
Lymph-BNHL	KLHL21	TP53	1	2	20	82	2.05	0.49171	1
Lymph-BNHL	KLHL21	PTEN	0	3	4	98	0	1	1
Lymph-BNHL	KLHL21	SMARCA4	0	3	11	91	0	1	1
Lymph-BNHL	KLHL21	B2M	0	3	9	93	0	1	1
Lymph-BNHL	KLHL21	CREBBP	1	2	29	73	1.25862	0.63979	1
Lymph-BNHL	KLHL21	ARID1A	0	3	11	91	0	1	1
Lymph-BNHL	KLHL21	KMT2D	2	1	23	79	6.86957	0.140297	1
Lymph-BNHL	KLHL21	DDX3X	0	3	5	97	0	1	1
Lymph-BNHL	KLHL21	RHOA	0	3	5	97	0	1	1
Lymph-BNHL	KLHL21	GNA13	0	3	7	95	0	1	1
Lymph-BNHL	KLHL21	EBF1	0	3	8	94	0	1	1
Lymph-BNHL	KLHL21	CARD11	0	3	14	88	0	1	1
Lymph-BNHL	KLHL21	MEF2B	0	3	8	94	0	1	1
Lymph-BNHL	KLHL21	TMSB4X	1	2	10	92	4.6	0.284946	1
Lymph-BNHL	KLHL21	MYD88	0	3	9	93	0	1	1
Lymph-BNHL	KLHL21	SRSF7	0	3	3	99	0	1	1
Lymph-BNHL	KLHL21	NFKBIE	0	3	3	99	0	1	1
Lymph-BNHL	KLHL21	KLHL6	1	2	9	93	5.16667	0.261629	1
Lymph-BNHL	KLHL21	EZH2	0	3	13	89	0	1	1
Lymph-BNHL	NOL9	TMEM30A	1	6	5	93	3.1	0.345933	1
Lymph-BNHL	NOL9	RRAGC	1	6	7	91	2.16667	0.435596	1
Lymph-BNHL	NOL9	TBL1XR1	0	7	6	92	0	1	1
Lymph-BNHL	NOL9	STAT6	2	5	10	88	3.52	0.181899	1
Lymph-BNHL	NOL9	STAT3	2	5	6	92	6.13333	0.0882707	1
Lymph-BNHL	NOL9	BTG1	2	5	6	92	6.13333	0.0882707	1
Lymph-BNHL	NOL9	PRKCD	1	6	7	91	2.16667	0.435596	1
Lymph-BNHL	NOL9	GRB2	2	5	3	95	12.6667	0.0348364	1
Lymph-BNHL	NOL9	FBXO11	0	7	11	87	0	1	1
Lymph-BNHL	NOL9	HLA-B	1	6	5	93	3.1	0.345933	1
Lymph-BNHL	NOL9	TNFRSF14	0	7	12	86	0	1	1
Lymph-BNHL	NOL9	GNAI2	0	7	8	90	0	1	1
Lymph-BNHL	NOL9	TP53	1	6	20	78	0.65	0.801001	1
Lymph-BNHL	NOL9	PTEN	0	7	4	94	0	1	1
Lymph-BNHL	NOL9	SMARCA4	0	7	11	87	0	1	1
Lymph-BNHL	NOL9	B2M	2	5	7	91	5.2	0.109755	1
Lymph-BNHL	NOL9	CREBBP	3	4	27	71	1.97222	0.317533	1
Lymph-BNHL	NOL9	ARID1A	0	7	11	87	0	1	1
Lymph-BNHL	NOL9	KMT2D	2	5	23	75	1.30435	0.530365	1
Lymph-BNHL	NOL9	DDX3X	0	7	5	93	0	1	1
Lymph-BNHL	NOL9	RHOA	0	7	5	93	0	1	1
Lymph-BNHL	NOL9	GNA13	0	7	7	91	0	1	1
Lymph-BNHL	NOL9	EBF1	2	5	6	92	6.13333	0.0882707	1
Lymph-BNHL	NOL9	CARD11	0	7	14	84	0	1	1
Lymph-BNHL	NOL9	MEF2B	1	6	7	91	2.16667	0.435596	1
Lymph-BNHL	NOL9	TMSB4X	2	5	9	89	3.95556	0.156782	1
Lymph-BNHL	NOL9	MYD88	2	5	7	91	5.2	0.109755	1
Lymph-BNHL	NOL9	SRSF7	0	7	3	95	0	1	1
Lymph-BNHL	NOL9	NFKBIE	1	6	2	96	8	0.188648	1
Lymph-BNHL	NOL9	KLHL6	0	7	10	88	0	1	1
Lymph-BNHL	NOL9	EZH2	0	7	13	85	0	1	1
Lymph-BNHL	SRSF2	TMEM30A	0	3	6	96	0	1	1
Lymph-BNHL	SRSF2	RRAGC	0	3	8	94	0	1	1
Lymph-BNHL	SRSF2	TBL1XR1	0	3	6	96	0	1	1
Lymph-BNHL	SRSF2	STAT6	1	2	11	91	4.13636	0.307767	1
Lymph-BNHL	SRSF2	STAT3	0	3	8	94	0	1	1
Lymph-BNHL	SRSF2	BTG1	1	2	7	95	6.78571	0.213486	1
Lymph-BNHL	SRSF2	PRKCD	0	3	8	94	0	1	1
Lymph-BNHL	SRSF2	GRB2	0	3	5	97	0	1	1
Lymph-BNHL	SRSF2	FBXO11	1	2	10	92	4.6	0.284946	1
Lymph-BNHL	SRSF2	HLA-B	0	3	6	96	0	1	1
Lymph-BNHL	SRSF2	TNFRSF14	0	3	12	90	0	1	1
Lymph-BNHL	SRSF2	GNAI2	0	3	8	94	0	1	1
Lymph-BNHL	SRSF2	TP53	2	1	19	83	8.73684	0.101195	1
Lymph-BNHL	SRSF2	PTEN	0	3	4	98	0	1	1
Lymph-BNHL	SRSF2	SMARCA4	0	3	11	91	0	1	1
Lymph-BNHL	SRSF2	B2M	1	2	8	94	5.875	0.237811	1
Lymph-BNHL	SRSF2	CREBBP	1	2	29	73	1.25862	0.63979	1
Lymph-BNHL	SRSF2	ARID1A	0	3	11	91	0	1	1
Lymph-BNHL	SRSF2	KMT2D	0	3	25	77	0	1	1
Lymph-BNHL	SRSF2	DDX3X	0	3	5	97	0	1	1
Lymph-BNHL	SRSF2	RHOA	1	2	4	98	12.25	0.137416	1
Lymph-BNHL	SRSF2	GNA13	0	3	7	95	0	1	1
Lymph-BNHL	SRSF2	EBF1	0	3	8	94	0	1	1
Lymph-BNHL	SRSF2	CARD11	0	3	14	88	0	1	1
Lymph-BNHL	SRSF2	MEF2B	1	2	7	95	6.78571	0.213486	1
Lymph-BNHL	SRSF2	TMSB4X	1	2	10	92	4.6	0.284946	1
Lymph-BNHL	SRSF2	MYD88	1	2	8	94	5.875	0.237811	1
Lymph-BNHL	SRSF2	SRSF7	0	3	3	99	0	1	1
Lymph-BNHL	SRSF2	NFKBIE	0	3	3	99	0	1	1
Lymph-BNHL	SRSF2	KLHL6	0	3	10	92	0	1	1
Lymph-BNHL	SRSF2	EZH2	0	3	13	89	0	1	1
Panc-AdenoCA	DMRTB1	KRAS	4	0	194	31	inf	0.556567	1
Panc-AdenoCA	DMRTB1	ARID1A	0	4	8	217	0	1	1
Panc-AdenoCA	DMRTB1	RNF43	0	4	7	218	0	1	1
Panc-AdenoCA	DMRTB1	CDKN2A	0	4	18	207	0	1	1
Panc-AdenoCA	DMRTB1	KDM6A	0	4	2	223	0	1	1
Panc-AdenoCA	DMRTB1	ACVR2A	0	4	2	223	0	1	1
Panc-AdenoCA	DMRTB1	RBM10	0	4	5	220	0	1	1
Panc-AdenoCA	DMRTB1	ZFP36L2	0	4	2	223	0	1	1
Panc-AdenoCA	DMRTB1	TGFBR2	0	4	6	219	0	1	1
Panc-AdenoCA	DMRTB1	SETD2	0	4	3	222	0	1	1
Panc-AdenoCA	DMRTB1	ACVR1B	0	4	5	220	0	1	1
Panc-AdenoCA	DMRTB1	SMAD4	1	3	37	188	1.69369	0.518605	1
Panc-AdenoCA	DMRTB1	TP53	1	3	134	91	0.226368	0.972677	1
Panc-AdenoCA	DMRTB1	MAP2K4	0	4	8	217	0	1	1
Panc-AdenoCA	DMRTB1	RIPK4	0	4	7	218	0	1	1
Panc-AdenoCA	SIGLEC15	KRAS	1	0	197	31	inf	0.864629	1
Panc-AdenoCA	SIGLEC15	ARID1A	0	1	8	220	0	1	1
Panc-AdenoCA	SIGLEC15	RNF43	0	1	7	221	0	1	1
Panc-AdenoCA	SIGLEC15	CDKN2A	0	1	18	210	0	1	1
Panc-AdenoCA	SIGLEC15	KDM6A	0	1	2	226	0	1	1
Panc-AdenoCA	SIGLEC15	ACVR2A	0	1	2	226	0	1	1
Panc-AdenoCA	SIGLEC15	RBM10	0	1	5	223	0	1	1
Panc-AdenoCA	SIGLEC15	ZFP36L2	0	1	2	226	0	1	1
Panc-AdenoCA	SIGLEC15	TGFBR2	0	1	6	222	0	1	1
Panc-AdenoCA	SIGLEC15	SETD2	0	1	3	225	0	1	1
Panc-AdenoCA	SIGLEC15	ACVR1B	0	1	5	223	0	1	1
Panc-AdenoCA	SIGLEC15	SMAD4	0	1	38	190	0	1	1
Panc-AdenoCA	SIGLEC15	TP53	0	1	135	93	0	1	1
Panc-AdenoCA	SIGLEC15	MAP2K4	0	1	8	220	0	1	1
Panc-AdenoCA	SIGLEC15	RIPK4	0	1	7	221	0	1	1
Panc-AdenoCA	TP53I3	KRAS	3	0	195	31	inf	0.645047	1
Panc-AdenoCA	TP53I3	ARID1A	0	3	8	218	0	1	1
Panc-AdenoCA	TP53I3	RNF43	0	3	7	219	0	1	1
Panc-AdenoCA	TP53I3	CDKN2A	0	3	18	208	0	1	1
Panc-AdenoCA	TP53I3	KDM6A	0	3	2	224	0	1	1
Panc-AdenoCA	TP53I3	ACVR2A	0	3	2	224	0	1	1
Panc-AdenoCA	TP53I3	RBM10	0	3	5	221	0	1	1
Panc-AdenoCA	TP53I3	ZFP36L2	0	3	2	224	0	1	1
Panc-AdenoCA	TP53I3	TGFBR2	0	3	6	220	0	1	1
Panc-AdenoCA	TP53I3	SETD2	0	3	3	223	0	1	1
Panc-AdenoCA	TP53I3	ACVR1B	0	3	5	221	0	1	1
Panc-AdenoCA	TP53I3	SMAD4	0	3	38	188	0	1	1
Panc-AdenoCA	TP53I3	TP53	1	2	134	92	0.343284	0.932142	1
Panc-AdenoCA	TP53I3	MAP2K4	0	3	8	218	0	1	1
Panc-AdenoCA	TP53I3	RIPK4	0	3	7	219	0	1	1
Panc-AdenoCA	ZCCHC5	KRAS	1	2	197	29	0.0736041	0.997724	1
Panc-AdenoCA	ZCCHC5	ARID1A	0	3	8	218	0	1	1
Panc-AdenoCA	ZCCHC5	RNF43	0	3	7	219	0	1	1
Panc-AdenoCA	ZCCHC5	CDKN2A	0	3	18	208	0	1	1
Panc-AdenoCA	ZCCHC5	KDM6A	0	3	2	224	0	1	1
Panc-AdenoCA	ZCCHC5	ACVR2A	0	3	2	224	0	1	1
Panc-AdenoCA	ZCCHC5	RBM10	0	3	5	221	0	1	1
Panc-AdenoCA	ZCCHC5	ZFP36L2	0	3	2	224	0	1	1
Panc-AdenoCA	ZCCHC5	TGFBR2	0	3	6	220	0	1	1
Panc-AdenoCA	ZCCHC5	SETD2	0	3	3	223	0	1	1
Panc-AdenoCA	ZCCHC5	ACVR1B	0	3	5	221	0	1	1
Panc-AdenoCA	ZCCHC5	SMAD4	1	2	37	189	2.55405	0.421301	1
Panc-AdenoCA	ZCCHC5	TP53	0	3	135	91	0	1	1
Panc-AdenoCA	ZCCHC5	MAP2K4	0	3	8	218	0	1	1
Panc-AdenoCA	ZCCHC5	RIPK4	0	3	7	219	0	1	1
Liver-HCC	LONRF3	APOB	0	1	24	285	0	1	1
Liver-HCC	LONRF3	BRD7	0	1	4	305	0	1	1
Liver-HCC	LONRF3	CAMK1	0	1	5	304	0	1	1
Liver-HCC	LONRF3	RB1	0	1	9	300	0	1	1
Liver-HCC	LONRF3	RPS6KA3	0	1	7	302	0	1	1
Liver-HCC	LONRF3	SETDB1	0	1	11	298	0	1	1
Liver-HCC	LONRF3	TP53	0	1	84	225	0	1	1
Liver-HCC	LONRF3	PTEN	0	1	3	306	0	1	1
Liver-HCC	LONRF3	RPL5	0	1	4	305	0	1	1
Liver-HCC	LONRF3	EEF1A1	0	1	5	304	0	1	1
Liver-HCC	LONRF3	ARID2	0	1	19	290	0	1	1
Liver-HCC	LONRF3	ARID1A	0	1	10	299	0	1	1
Liver-HCC	LONRF3	CTNNB1	0	1	76	233	0	1	1
Liver-HCC	LONRF3	ACVR2A	0	1	6	303	0	1	1
Liver-HCC	LONRF3	AXIN1	0	1	15	294	0	1	1
Liver-HCC	LONRF3	RPL22	0	1	2	307	0	1	1
Liver-HCC	LONRF3	CDKN1A	0	1	4	305	0	1	1
Liver-HCC	LONRF3	ALB	0	1	12	297	0	1	1
Liver-HCC	LONRF3	BAP1	0	1	6	303	0	1	1
Liver-HCC	LONRF3	KEAP1	0	1	9	300	0	1	1
Liver-HCC	RTN4	APOB	1	1	23	285	12.3913	0.149076	1
Liver-HCC	RTN4	BRD7	0	2	4	304	0	1	1
Liver-HCC	RTN4	CAMK1	0	2	5	303	0	1	1
Liver-HCC	RTN4	RB1	0	2	9	299	0	1	1
Liver-HCC	RTN4	RPS6KA3	0	2	7	301	0	1	1
Liver-HCC	RTN4	SETDB1	0	2	11	297	0	1	1
Liver-HCC	RTN4	TP53	2	0	82	226	inf	0.0727842	1
Liver-HCC	RTN4	PTEN	0	2	3	305	0	1	1
Liver-HCC	RTN4	RPL5	0	2	4	304	0	1	1
Liver-HCC	RTN4	EEF1A1	0	2	5	303	0	1	1
Liver-HCC	RTN4	ARID2	0	2	19	289	0	1	1
Liver-HCC	RTN4	ARID1A	0	2	10	298	0	1	1
Liver-HCC	RTN4	CTNNB1	0	2	76	232	0	1	1
Liver-HCC	RTN4	ACVR2A	0	2	6	302	0	1	1
Liver-HCC	RTN4	AXIN1	1	1	14	294	21	0.0945819	1
Liver-HCC	RTN4	RPL22	0	2	2	306	0	1	1
Liver-HCC	RTN4	CDKN1A	0	2	4	304	0	1	1
Liver-HCC	RTN4	ALB	0	2	12	296	0	1	1
Liver-HCC	RTN4	BAP1	0	2	6	302	0	1	1
Liver-HCC	RTN4	KEAP1	0	2	9	299	0	1	1
Breast-AdenoCA	MAGEC1	CBFB	0	1	9	181	0	1	1
Breast-AdenoCA	MAGEC1	TP53	0	1	77	113	0	1	1
Breast-AdenoCA	MAGEC1	MAP3K1	0	1	5	185	0	1	1
Breast-AdenoCA	MAGEC1	GATA3	0	1	1	189	0	1	1
Breast-AdenoCA	MAGEC1	SMAD4	0	1	2	188	0	1	1
Breast-AdenoCA	MAGEC1	CTCF	0	1	4	186	0	1	1
Breast-AdenoCA	MAGEC1	AKT1	0	1	7	183	0	1	1
Breast-AdenoCA	MAGEC1	PTEN	0	1	7	183	0	1	1
Breast-AdenoCA	MAGEC1	MAP2K4	0	1	2	188	0	1	1
Breast-AdenoCA	MAGEC1	PIK3CA	0	1	46	144	0	1	1
Breast-AdenoCA	PURA	CBFB	0	2	9	180	0	1	1
Breast-AdenoCA	PURA	TP53	0	2	77	112	0	1	1
Breast-AdenoCA	PURA	MAP3K1	0	2	5	184	0	1	1
Breast-AdenoCA	PURA	GATA3	0	2	1	188	0	1	1
Breast-AdenoCA	PURA	SMAD4	0	2	2	187	0	1	1
Breast-AdenoCA	PURA	CTCF	0	2	4	185	0	1	1
Breast-AdenoCA	PURA	AKT1	0	2	7	182	0	1	1
Breast-AdenoCA	PURA	PTEN	0	2	7	182	0	1	1
Breast-AdenoCA	PURA	MAP2K4	0	2	2	187	0	1	1
Breast-AdenoCA	PURA	PIK3CA	1	1	45	144	3.2	0.424635	1
Biliary-AdenoCA	NCAN	KRAS	1	2	3	26	4.33333	0.339516	0.56586
Biliary-AdenoCA	NCAN	ARID1A	0	3	3	26	0	1	1
Biliary-AdenoCA	NCAN	SMAD4	0	3	3	26	0	1	1
Biliary-AdenoCA	NCAN	TP53	2	1	6	23	7.66667	0.146774	0.733871
Biliary-AdenoCA	NCAN	PTEN	1	2	1	28	14	0.181452	0.453629
Prost-AdenoCA	ACVRL1	SPOP	0	3	13	183	0	1	1
Prost-AdenoCA	ACVRL1	PTEN	0	3	7	189	0	1	1
Prost-AdenoCA	ACVRL1	FOXA1	0	3	8	188	0	1	1
Prost-AdenoCA	ACVRL1	TP53	0	3	14	182	0	1	1
Thy-AdenoCA	TMEM129	BRAF	0	1	10	37	0	1	1
Stomach-AdenoCA	ZNF648	ARID1A	0	4	3	54	0	1	1
Stomach-AdenoCA	ZNF648	RELA	0	4	5	52	0	1	1
Stomach-AdenoCA	ZNF648	PIK3CA	1	3	8	49	2.04167	0.481226	1
Stomach-AdenoCA	ZNF648	SMAD4	0	4	3	54	0	1	1
Stomach-AdenoCA	ZNF648	TP53	2	2	21	36	1.71429	0.486748	1
Stomach-AdenoCA	ZNF648	PTEN	0	4	1	56	0	1	1
Stomach-AdenoCA	ZNF648	CTNNB1	0	4	4	53	0	1	1
Stomach-AdenoCA	ZNF648	PLK1	0	4	2	55	0	1	1
Lymph-CLL	ACTA1	SF3B1	0	2	9	79	0	1	1
Lymph-CLL	ACTA1	NXF1	0	2	4	84	0	1	1
Lymph-CLL	ACTA1	BRAF	1	1	3	85	28.3333	0.0873908	0.393258
Lymph-CLL	ACTA1	IRF4	1	1	2	86	43	0.0659176	0.593258
Lymph-CLL	ACTA1	ATM	0	2	7	81	0	1	1
Lymph-CLL	ACTA1	NFKBIE	0	2	1	87	0	1	1
Lymph-CLL	ACTA1	TP53	0	2	6	82	0	1	1
Lymph-CLL	ACTA1	MYD88	0	2	3	85	0	1	1
Lymph-CLL	ACTA1	ZNF292	0	2	3	85	0	1	1
Panc-Endocrine	SH3BGR	MEN1	0	2	14	65	0	1	1
Panc-Endocrine	SH3BGR	DAXX	0	2	7	72	0	1	1
Panc-Endocrine	SH3BGR	DYNC1I1	0	2	4	75	0	1	1
Panc-Endocrine	SH3BGR	PTEN	0	2	2	77	0	1	1
Panc-Endocrine	SH3BGR	SETD2	0	2	4	75	0	1	1
Panc-Endocrine	SH3BGR	ATRX	0	2	6	73	0	1	1
Head-SCC	PPWD1	PA2G4	0	1	4	46	0	1	1
Head-SCC	PPWD1	CDKN2A	0	1	9	41	0	1	1
Head-SCC	PPWD1	HRAS	1	0	2	48	inf	0.0588235	0.470588
Head-SCC	PPWD1	CASP8	0	1	4	46	0	1	1
Head-SCC	PPWD1	TP53	1	0	17	33	inf	0.352941	1
Head-SCC	PPWD1	AJUBA	0	1	2	48	0	1	1
Head-SCC	PPWD1	NOTCH1	0	1	7	43	0	1	1
Head-SCC	PPWD1	PIK3CA	0	1	12	38	0	1	1
Eso-AdenoCA	SOX18	KRAS	0	4	5	78	0	1	1
Eso-AdenoCA	SOX18	MAP2K7	1	3	2	81	13.5	0.133157	1
Eso-AdenoCA	SOX18	ARID1A	1	3	10	73	2.43333	0.423614	0.953131
Eso-AdenoCA	SOX18	CDKN2A	0	4	7	76	0	1	1
Eso-AdenoCA	SOX18	APC	0	4	3	80	0	1	1
Eso-AdenoCA	SOX18	SMAD4	1	3	7	76	3.61905	0.32499	0.974971
Eso-AdenoCA	SOX18	TP53	4	0	60	23	inf	0.285447	1
Eso-AdenoCA	SOX18	PTEN	0	4	3	80	0	1	1
Eso-AdenoCA	SOX18	PIK3CA	0	4	6	77	0	1	1
CNS-PiloAstro	ITLN1	BRAF	0	2	4	83	0	1	1
CNS-PiloAstro	ITLN1	NF1	0	2	2	85	0	1	1
CNS-PiloAstro	ITLN1	FGFR1	0	2	5	82	0	1	1
Uterus-AdenoCA	HIST1H4E	KRAS	0	1	2	36	0	1	1
Uterus-AdenoCA	HIST1H4E	ARID1A	0	1	3	35	0	1	1
Uterus-AdenoCA	HIST1H4E	PIK3R1	1	0	3	35	inf	0.102564	1
Uterus-AdenoCA	HIST1H4E	PIK3CA	0	1	13	25	0	1	1
Uterus-AdenoCA	HIST1H4E	FBXW7	0	1	5	33	0	1	1
Uterus-AdenoCA	HIST1H4E	PPP2R1A	0	1	7	31	0	1	1
Uterus-AdenoCA	HIST1H4E	TP53	0	1	26	12	0	1	1
Uterus-AdenoCA	HIST1H4E	PTEN	0	1	6	32	0	1	1
Uterus-AdenoCA	HIST1H4E	ARHGAP35	0	1	5	33	0	1	1
Uterus-AdenoCA	HIST1H4E	CTNNB1	0	1	4	34	0	1	1

## Sheet: Table S4
Table S4: Cander drivers identified in Tokheim et al. using different algorithms
20/20+	ActiveDriver	MuSiC	MutsigCV	OncodriveFM	OncodriveCLUST	OncodriveFM.1	TUSON TSG	TUSON OG	MutSigCVsyn
SETD2	CTNNB1	ABCA12	ABCA7	SMAD4	NRAS	ARHGEF38	TP53	NFE2L2	ARID1A
IDH1	BRAF	ABCA13	ACVR1B	RAC1	IDH1	PRB2	PTEN	IDH2	BCL2
PBRM1	FLT3	ABCB1	ALB	LOC96610	KRAS	BCL2	PBRM1	MAX	CARD11
KANSL1	HUWE1	ABCB5	APC	SMAD2	BRAF	SLC25A5	ARID1A	FGFR3	CREBBP
PTEN	RANBP2	ABCC9	ARID2	CHD4	HRAS	HSPA1L	APC	ZDHHC4	DDX3X
MAP3K1	MKI67	ACKR1	ARL15	ATM	HIST1H2AJ	TMEM216	CDKN2A	BRAF	EBF1
SMAD4	TP53	ACTRT1	ARMCX1	TAOK1	SLC9A3R2		VHL	KRAS	EZH2
NF1	BCR	ADAM2	ATM	VHL	IDH2		NF1	IDH1	FBXO11
BRAF	ARID1B	ADAM29	ATRX	U2AF1	MAGEA6		MAP3K1	PIK3CA	ID3
CTNNB1	SYNE1	ADAM30	B2M	SLC4A10	PIK3CA		RB1	NRAS	KLHL21
CDH1	ITGB4	ADAMTS12	BAP1	RASA1	AKT1		GATA3	CTNNB1	KMT2D
NOTCH1	POLRMT	ADAMTS16	BLVRA	COL11A1	OR2T33		ATRX	AKT1	MYD88
PIK3CA	RNF169	ADAMTS18	BRAF	GRIA4	RAC1		KMT2C	U2AF1	P2RY8
RAC1	DLGAP5	ADAMTS20	C11orf70	MTOR	CCK		SMAD4	RAC1	PRKCD
BAP1	SEC16A	ADCY2	C12orf57	PPP2R1A	MYD88		SETD2	SF3B1	PTEN
ARID1A	CTCF	ADCY8	C3orf62	HMCN1	RRAS2		PIK3R1	EGFR	RHOA
KDM5C	SON	AFF2	C8orf34	PRPF8	HIST2H2BE		KMT2D	MYD88	SMARCA4
APC	SLC3A2	AHNAK	CAMKV	ARID2	CFHR1		KDM6A	HRAS	STAT6
RUNX1	TUBA3D	AHNAK2	CAPG	FBXW7	OR2T3		FAT1	SPOP	TBL1XR1
ATRX	PRRC2A	AKAP6	CBFB	SMARCA4	SMIM21		ATM	PPP2R1A	TP53
FUBP1	ACOX1	AMER1	CCDC117	CUL3	FBXW7		FBXW7	FGFR2	B2M
SF3B1	CLIP1	AMER3	CCM2	SCN1A	CST1		CDH1	KRT15	GNAI2
TGFBR2	FRYL	ANK2	CCNC	SCN3A	HIST1H3B		ARID2	CDK4	TNFRSF14
STAG2	YWHAZ	ANK3	CCR3	STK11	U2AF1		STK11	ERBB2	GNA13
KMT2C	ZMYND8	ANKRD30A	CDCP1	CTNNB1	IFNA10		CTCF	MYCN	MEF2B
VHL	LRGUK	APC	CDH1	EP300	HIST1H2AD		BAP1	FLT3	GRB2
GIGYF2	CDK4	APOB	CDKN1A	ABCB1	HNRNPA1		CASP8	ALK	HLA-B
RB1	ROBO1	AR	CDKN1B	CDKN2A	RHOA		ARHGAP35	MAPK1	TMEM30A
EP300	ADD3	ARHGAP36	CDKN2A	KMT2C	C8orf22		NOTCH1	RHOA	RRAGC
MYD88	TFG	ARID1A	CEBPA	FGB	KIR2DL3		NPM1	MAP2K1	PCBP1
TP53	TNKS1BP1	ARID2	CELF1	NCOR1	CYTL1		RUNX1	ERBB3	STAT3
KDM6A	CENPF	ASPM	CENPB	DLG1	TFF2		STAG2	RRAS2	KLHL6
RBM10	EVPL	ASTN1	CHD4	COL12A1	AIDA		KDM5C	RHEB	BTK
DNMT3A	ASPM	ASXL3	CHRDL1	NRAS	SPOP		NCOR1	PTN	AGTR2
ATM	ZNF318	ATM	CIC	BRAF	HNRNPA3		MAP2K4	CD79B	KLHL14
CTCF	CREBBP	ATRX	CNOT4	CTCF	TSPAN4		CIC	XPO1	TFAP4
FGFR2	PLK1	BAI3	CREBBP	NF1	PHF5A		KANSL1	RAF1	FOXO1
KMT2D	TROAP	BAP1	CYB5B	CASP1	PTEN		SMARCA4	CHD4	BCR
NFE2L2	MLLT4	BCL2	DDX3X	CASP8	CDKN2A		FUBP1	MB21D2	HIST1H2BC
HLA-A	GIT2	BCOR	DDX5	ACVR1B	DHODH		CDKN1A	PTPN11	JUNB
FAT1	PLEC	BRAF	DHX16	CDH12	SNRPD3		CDKN1B	NAP1L4	FAS
MGA	EGFR	BRCA1	EIF1AX	EDIL3	PNOC		GIGYF2	DIRC2	RB1
NF2	BUB1B	BRINP1	EIF4A2	KRAS	RPL31		CREBBP	TAF1A	ATRX
NSD1	EXO1	BRINP2	ELF3	ADAM6	TGIF2LX		RASA1	PPP6C	MEN1
U2AF1	SMG6	BRINP3	EMG1	CREBBP	CHCHD4		TGFBR2	PTH2	DAXX
RHOA	PCM1	C6	ERBB2	SF3B1	IL36G		KMT2B	JUN	FGFR1
DHX15	PUM1	CACNA1E	ERBB3	SCN2A	GNG2		EP300	RXRA	KRAS
AKT1	PHLDB2	CACNA2D1	FAT1	IDH2	LCE1E		CDK12	MTOR	NF1
BRE	STAT3	CCR3	FBXW7	SETD2	CD164		BCOR	GNRHR	BRAF
EGFR	HTT	CD163	FCER1G	TP53	OR5M1		TET2	TTR	IDH1
CDK4	TTN	CD163L1	FGFR1	EGFR	CLEC12B		TBX3	DKK2	CIC
EPHA2	MINK1	CD1E	FLT3	MYH2	ID3		KMT2A		FUBP1
KRAS	LRRK2	CD5L	FUBP1	KEAP1	SSX6		USP9X		TCF12
MAP2K4	ZNF638	CD93	FUS	RB1	LELP1		KEAP1		NRAS
TARDBP	CPNE7	CDH1	GALNTL5	GK2	TMEM159		HLA-A		GSE1
CDKN2A	TTYH2	CDH10	GATA3	DNM3	SMAD4		ZC3H13		KBTBD4
HSP90AB1	ARID1A	CDH12	GLIPR2	NFE2L2	OR4M2		B2M		PRKAR1A
STK11	RBMS2	CDH18	GOLM1	ARID1A	KRTAP5-4		NSD1		PTCH1
CASP8	TSC1	CDH6	GPS2	FBN2	MAP2K1		TRIP12		TGIF2
PIK3R1	CASR	CDH7	GRK1	RYR2	MAGEA8		RPL5		CTDNEP1
CREBBP	USF1	CDH8	HDAC1	ALDH1L2	TPTE2		MGA		SMO
SPOP	PLCB3	CDH9	HIST1H2BO	FGFR2	IFITM1		ELF3		KMT2C
GPS2	TCF20	CDKN1B	HRAS	MYH10	GATC		SMAD2		SMAD4
WAC	DENND4A	CDKN2A	ID3	KMT2D	FAM209A		ARID1B		NOTCH1
TRAF3	USP34	CHD4	IDH1	COL1A2	EGFR		GPS2		SF3B1
NRAS	MET	CLEC14A	IFT88	AP2B1	HIST2H2AC		USP28		ATM
ARHGAP35	MYO10	CNBD1	IKZF2	ACTG2	OR5M10		AJUBA		NXF1
RASA1	TPM1	CNGB3	INO80C	TBC1D12	HIST1H2BO		SMARCB1		CDKN2A
ARID2	RPL31	CNTN1	KATNAL1	SOX5	BRD9		ZFP36L1		GPR4
BCOR	GPD2	CNTN3	KCNMB4	CADPS	VWC2		AMER1		CDH1
KMT2B	UTRN	CNTN5	KDM5C	ACSS3	SKP1		CEBPA		APC
NCOR1	TRIP12	CNTN6	KDM6A	EPHA7	APOC3		RBM10		CD74
MAP2K1	NFATC4	CNTNAP2	KIAA1467	SMC4	UCN3		CBFB		PBRM1
RPL5	UBC	CNTNAP4	KRAS	DNAH8	POM121L12		DDX3X		SETD2
CCAR1	REPS1	CNTNAP5	LPAR2	CDH10	NR2E3		AMOT		VHL
HRAS	BCCIP	COL11A1	LYN	DACH1	HS6ST1		CHD8		BAP1
B2M	KCNH2	COL1A2	MAP2K4	COL3A1	CASP14		THRAP3		PDK3
RHEB	TEX2	COL22A1	MAP3K1	TLL1	RASSF2		CCDC88A		ACVR1B
KAT8	KRT20	COL3A1	MAPK1	BAZ2B	SF3B1		TNRC6B		ACVR2A
ERBB2	RSF1	COL6A3	MBNL3	NELL2	IL36B		FOXA1		COPS3
POLA2	PENK	COL6A6	MS4A1	NEB	PNMT		CMTR2		IRF1
SMARCA4	TBC1D4	CPS1	MSI1	IARS	COX4I1		NOTCH2		KDM6A
NAA15	HAS1	CRB1	MYL6	SI	PRB4		ZFP36L2		MAP2K4
RNF111	GALNT10	CREBBP	NAP1L2	CSMD3	DKK2		UBR5		RBM10
CDKN1B	SYNPO	CRIPAK	NF1	PBRM1	KLK8		RERE		RNF43
CIC	RPS6	CSMD1	NF2	WDR17	FUOM		NF2		TGFBR2
MAPK1	NEDD9	CSMD2	NPM1	NAV3	CST4		TBL1XR1		ESX1
FBXW7	ALK	CSMD3	NRAS	DNAH9	ZNF717		WT1		KEAP1
TRIP12	EIF5B	CTCF	PBRM1	DNMT3A	NCR1		IWS1		STK11
DDX3X	DYNLT1	CTNNA2	PHF6	ACSL6	EIF2B1		TCF12		ARID2
USP28	RIF1	CTNNA3	PIK3R1	TECR	KRTAP6-2		NFE2L2		AXIN1
ARID4B	TAOK2	CTNNB1	PTEN	DHTKD1	KEAP1		MYO6		BLVRA
SOS1	C14orf166	CTNND2	PTMS	FAT1	OR2M3		MBNL1		BRD7
ARID1B	ANAPC1	CUBN	RAB18	CPS1	TP53		NIT1		CTNNB1
PSIP1	TNS1	CYLC1	RB1	RELN	NFE2L2		KMT2E		DTX3L
TTR	CIC	DCAF12L2	REL	COL4A1	MTRF1L		TCF7L2		EEF1A1
CHD8	TTF2	DCAF4L2	RFC4	RIMS2	RPS27A		ACVR1B		GYS2
DNM1L	KIF23	DCC	RHOA	MYH8	CNPY2		BRCA2		MATN1
ERBB3	MYH9	DCSTAMP	RIT1	RHOA	LAMTOR1		WDR47		PEX14
AMOT	TACC2	DDI1	SARM1	ACTB	C1orf52		ZNF292		PTPLAD2
SMAD3	TUBA1C	DDX3X	SETD2	MYH4	IL21		BCLAF1		RGS22
PRPF40A	VCP	DMD	SMAD2	SYNE1	PTH2		RIMS2		RPS6KA3
SENP3	VAMP8	DNAH11	SMAD4	AMY2B	TYMP		TRAF3		SPATA19
JAK1	CEP350	DNAH3	SMARCB1	SCN7A	GAGE10		ASXL2		TYR
FGFR3	FAM114A1	DNAH5	SPOP	HRAS	TMEM213		AMBRA1		ZNF358
USP9X	ANXA2	DNAH7	STK11	APC	NMRK1		IDH2		DPCR1
CBFB	SRRM2	DNAH8	STK31	PTEN	SLC35G3		BRCA1		RPL5
VPS33B	GRB10	DNAH9	SUFU	DLG2	NUTF2		ACVR2A		VCAN
KMT2A	CLSPN	DNMT3A	TAS2R30	COL22A1	UBE2D3		HMCN1		TNRC6B
AMBRA1	TNS3	DOCK2	TET2	COL5A2	TMEM259		CCAR1		CDKN1A
CHD4	ESR1	DPP10	TGFBR2	IDH1	TCEAL8		ZNF750		RPL22
TNRC6B	NOL8	DSCAM	TM9SF1	CDH7	EIF1AX		SOX9		FADD
XPO1	ACSL4	DUSP27	TMCO2	SKAP2	ADIPOQ		GGCT		CYP2E1
AJUBA	ZNF592	EGFR	TMED10	RABGAP1L	KRTAP20-2		ATG5		CHPT1
BRCA1	TWIST1	ELTD1	TMEM107	CSNK2A1	ZNF844		MAP4K3		CEP78
BRCA2	SOS2	EPHA3	TNFRSF9	KCNT2	VHL		NAA25		PIK3CA
UBE2D3	PXDN	EPHA5	TP53	PDZRN4	KRTAP4-11		CSDE1		TRIM17
COPS4	DMXL1	EPHA6	TRIM8	KCTD3	DEFB114		ASXL1		PIK3R1
MYO1B	NUAK2	EPHA7	U2AF1	SPOP	ANGPTL7		COPS4		PPP2R1A
DIS3	SAFB2	ERBB4	UNKL	ACTN2	MBP		FN1		ARHGAP35
ALK	PDE8B	ERICH3	UPP1	BAI3	PLIN1		CHD2		FBXW7
PTPN11	KCNN2	EXPH5	USO1	ADAMTS20	TMEM47		AXIN1		SOX9
CDKN1A	RPAP3	FAM111B	VHL	PTGS1	SUMO3		ZFHX3		LRRC4C
JAK2	PHC3	FAM135B	YOD1	NDUFV1	OR2T4		CDC73		PLK1
ZC3H13	LYN	FAM47A	ZNF268	PLCG1	DDX3X		GSE1		AMIGO1
IWS1	ADRA1A	FAM83B	ZNF345	CHD8	CLUAP1		LARP4B		CBFB
PPP2R1A	LUZP1	FAT1	ARID1A	CUL1	ING1		MBD6		GATA3
GNPTAB	FANCG	FAT3	CTNNB1	ATP8A2	PEBP1		TP53BP1		LMTK2
SMARCB1	FLG	FAT4	PIK3CA	EPHA6	ACSM2A		DNMT3A		MAP3K1
MTOR	SF3B2	FBN2	NFE2L2	KIF21A	KRTAP19-3		ZMYM3		SLC25A35
RPL11	SIPA1L1	FBXL7	CASP8	NRAP	DNMT3A		FANCM		AKT1
RNF43	DPCR1	FBXW7	DNMT3A	NDUFS1	ERBB2		ARID4B		ATP13A3
MAX	TJP2	FGA	EP300	MAP2K4	MAGEA5		BRD7		SPOP
DDX5	AGAP2	FLG	COL11A1	CNTN6	NAA11		CSMD3
KEAP1	GABRB1	FLG2	CDK12	DTNA	SCGB2B2		SFPQ
SOX9	DAP3	FLT3	NCOR1	CACNA2D1	RAB40AL		TEX11
HNRNPA1	APOBEC3D	FMN2	GK2	NTN4	DCD		INPP4A
MEN1	DTNA	FSCB	F5	TGFBR2	KRTAP4-5		EPHA2
DICER1	CD2AP	FSHR	CTCF	PIK3CA	SNURF		C2CD5
CTDNEP1	TPD52L2	FSTL5	STAG2	RYR3	ATP6AP2		SPEN
AR	PRPH	FZD10	WDR47	PREX2	TMEM151B		MEN1
SMAD2	BRCA1	GABRA1	RASA1	PPP6C	TMED9		EPS8
ZNF318	TAF3	GABRA2	RANBP3L	PTPRM	TPTE		SMARCC2
PPP6C	MGMT	GABRA6	BRCA2	2023-09-12	ST3GAL2		RBBP6
EED	PDLIM2	GABRG1	BIRC8	ATP6V1B1	HIST1H2BD		HERC1
CEBPA	STK11	GABRG2	GZMA	ASCC3	PDYN		SETD1B
MED12	PTPN11	GALNT13	CLEC4C	GNA13	RQCD1		HERC4
IDH2	AHNAK2	GATA3	TBL1XR1	HIST3H2A	STK19		DNM1L
TMEM30A	RBL2	GFRAL	EMR3	SLC8A1	OR10G9		DHX15
KBTBD7	AGAP1	GJA9	VN1R2	POLR2B	OR5AS1		DACH1
KLF4	EPB41L1	GLI3	GIGYF2	EPHA5	SGCG		SPSB2
LAMTOR1	SIN3A	GPC5	MORC4	HSP90AA1	GSTA4		MOAP1
BRD7	MAST4	GPR112	BIRC6	POGLUT1	DNAJC12		HLA-B
ERRFI1	FAM83B	GPR98	HGF	USP28	PRDM7		ZNF800
MLLT4	CHD7	GPRIN1	BRWD3	MYH6	ITGB7		EXO5
RAF1	FLNA	GRIA1	PCOLCE2	THRAP3	UFC1		WDR33
ATG5	ARHGAP23	GRIA2	POT1	TARSL2	OR2L13		ALB
TSC1	OPRM1	GRID2	COX7B2	TIMM17A	CXorf58		BCL9
ASXL2	ZFP91	GRIK2		PAPSS1	PPP6C		EPB41L4A
SOX4	STBD1	GRIN2A		NOTCH1	CACNG3		RBM26
PCBP1	CAMK2D	GRIN2B		OSBPL6	HOPX		TMPO
CHEK2	SCRIB	GRM1		EPRS	SLC25A33		GNPTAB
MYC	NFKB2	GRM3		CD163	SCARA5		DNER
AXIN1	IKZF4	GRM7		LRP1B	TWIST1		DCHS1
PRKACA	RBM33	GRM8		NR2F2	PHLDA3		ATAD2
TCF7L2	CASC5	GSPT2		PSMA6	FNDC5		IFNGR2
MED23	CD79B	HCN1		DPYD	SNCA		NCOA2
RQCD1	PLD1	HEPH		PTPRK	NBPF7		ZNF318
CCND1	SCAF1	HGF		AKT1	SPDEF		FBN2
SEC22A	VASP	HIST1H2AM		LGI4	ICOS		ALDOB
NKX3-1	RBM15B	HIVEP1		ACTC1	CFHR3		ZGRF1
EIF4A1	NAT10	HMCN1		ENO2	PRKAR2B		CUL1
NFE2L3	AKAP9	HRH1		DMXL2	OR7E24		CNOT1
SIN3A	SVIL	IDH1		DPY19L4	LCMT1		SCAF11
CHUK	KANK2	IGSF10		FMO2	FPR2		TFDP2
PIK3CB	BCL9L	IL1RAPL1		REG1A	WNT11		CEP128
NCOA2	ANKHD1-EIF4EBP3	IRS1		FN1	APC		NIPBL
MOAP1	ZNF644	ITGA8		ADAM22	KAT8		ZNF234
EIF2S2	PTPN13	KCNB2		TRIM23	OR10G7		CD1D
ZFP36L1	PYCR1	KCND2		DYRK1A	CDK3		RAPGEF6
TP53BP1	IL16	KCNH1		COL2A1	GTSF1		UNC13C
MYCN	RAB34	KCNH5		GABRA2	APEX1		MBD1
INPPL1	SFPQ	KCNH7		MSR1	MRI1		BRE
EZH2	CD74	KCNH8		ARMC4	ATPAF2		RC3H2
NEK9	RAP1B	KCNJ3		GRIA2	TM4SF20		HSP90AB1
ZMYM4	ERAP1	KCNT2		ATRNL1	HOXD9		MKLN1
CUL2	SSX2IP	KCNV1		EEF1A1	UBFD1		PPM1D
PRKCI	IGF2BP1	KCTD8		MCCC2	RSU1		EIF2AK3
NME4	POLQ	KDM6A		DPP10	PIM3		ZNF600
CBX4	CCDC28A	KDR		BTBD7	KCTD7		BTBD7
PHF6	NUP205	KEAP1		LIPI	PPP3R2		ANKRD46
TTK	TP53BP1	KIAA1462		PJA2	GDF3		ATG14
CNN2	PPFIA1	KIAA2022		DPYS	HIST1H4B		DIXDC1
SP3	HPS5	KIF2B		COL9A1	OR4A5		WWP1
SENP8	PKN3	KLHDC7A		SH3GL2	OR10A6
DCUN1D1	AMPH	KLHL1		GLYAT	CHRNE
SF3A3	C1orf131	KLHL4		LZTR1	CDH10
	PIK3R1	KMT2C		RIMS1	ZNF653
	DHX57	KMT2D		TTC21B	ST6GAL2
	SLC36A2	KRAS		DNER	OR6C75
	ANTXR1	LAMA2		SMARCA2	GH2
	ERBB4	LPHN2		TARS	SIAH3
	ERBB2IP	LPHN3		ERBB4	COMMD2
	ARHGEF6	LRFN5		GALNTL5	SPERT
	KIT	LRP1B		KCNQ5	USE1
	CDC25B	LRP2		PAPPA	MAP2K4
	OSBPL10	LRRC4C		SOX6	MOBP
	ARHGAP11A	LRRC7		C7orf60	BAG4
	H2AFV	LRRIQ1		PDE10A	SPRR1A
	MTSS1L	LRRIQ3		NRP1	WBSCR16
	FOXH1	LRRK2		PTPRZ1	TXNDC17
	FANCI	LRRTM1		ZFHX4	ORAI3
	FAM47B	LRRTM4		LYN	RSG1
	PRKCH	MAGEA10		HDAC9	HAO2
	MAP3K11	MAGEB16		ATP8B4	MARS2
	ANXA6	MAGEC1		GALNT13	IGFBP3
	NDUFV3	MAGEC2		CCDC88A	OR2J3
	ETV6	MAGEC3		HGF	CD28
	CNOT8	MAP1A		YPEL4	IL17B
	NKRF	MAP2		BIRC6	HIST1H1C
	RSL1D1	MAP2K4		TUSC3	TMEM147
	WAPAL	MAP3K1		LTBP1	PCBP1
	LZTS1	MARCO		CSDE1	IL3
	RAI1	MDGA2		DNAH7	NUDT1
	AVEN	MECOM		TKTL2	MFSD2B
	RBM10	MGAT3		SLC4A4	ACER2
	BRPF3	MKI67		PGM1	OR5A1
	HSPD1	MKRN3		CCAR1	OTOP2
	KLC2	MMP16		FBN1	RIT1
	PLEKHA5	MN1		MET	CNOT6L
	CCDC9	MNDA		CHD9	IGFL2
	SRRM1	MORC1		BCHE	NBPF10
	MPRIP	MROH2B		COL1A1	MED22
	HNRNPC	MTUS2		CLTCL1	BRIX1
	SMARCAL1	MUC16		MYH15	KRTAP13-1
	NCOA7	MUC17		CPB1	ARL16
	ERCC5	MUC4		USP37	CNGA3
	MYH2	MXRA5		DIS3	MAX
	DCLK2	MYC		EPB41L3	OR8K3
	KIF13A	MYH8		TARS2	BCL2
	CD2BP2	MYO3A		CCT5	GLYCTK
	GAPVD1	MYOCD		RAG2	CSN3
	RAF1	NALCN		PPP2R5A	LGALS13
	HIRIP3	NAV3		MYH9	FGFR3
	AIP	NCAM2		MYH1	OTOR
	USE1	NCKAP5		CLTC	OR8H3
	SPATS2L	NDST4		SEC23A	OR4E2
	MAML2	NELL1		SMARCB1	OR8D1
	GFAP	NETO1		BCLAF1	IL7R
	GABPA	NF1		NOL4	RGR
	ITGB1	NFE2L2		BNC2	GPR141
	FAM13A	NLRP13		COL19A1	OR2B11
	ARHGAP15	NLRP3		TRIP12	CRISPLD1
	LRRC16A	NLRP4		LRP2	GPX7
	MYBPC3	NLRP5		GRM7	MAPK1
	CEBPZ	NLRP8		PTPRS	CLEC3A
	PSMB6	NOTCH1		SIK3	SLC25A15
	TUBA4A	NPAP1		WDR47	C1orf105
	PRKG1	NPM1		RUNX1T1	IQCJ
	TERF1	NRAS		BLM	C12orf43
	BRMS1	NRK		ERCC2	REG1B
	SETX	NRXN1		PPP2CB	COPZ2
	ACTN1	OR10A5		SECISBP2L	C11orf94
	ZNF737	OR10Z1		PCDHGA1	LIAS
	SUPT5H	OR11L1		NALCN	VSTM2B
	FGFR1OP	OR13C4		FAT3	POLR2G
	RAB3GAP2	OR1J4		FGFR3	LILRA6
	NAV1	OR2G6		LRRK2	MYL7
	MCM4	OR2L13		DKK2	SLC2A4RG
	ALKBH5	OR2L2		MED12L	AQP12A
	RPS8	OR2T6		OR51G2	EPO
	NPHS1	OR4A16		MAP2K1	SCO1
	KLHL25	OR4C15		RTCB	H1FNT
	SPIN4	OR4C16		SPTA1	HIST1H2BH
	YBX1	OR4C3		PCDH15	CTCF
	PIK3R3	OR4C6		SOS2	CCDC115
	ARAF	OR4K1		RGS3	C16orf78
	FOXK1	OR4K5		OLFM3	FAM47B
	PPP1CB	OR51A7		OLFM1	HIST1H2BI
	ENY2	OR51B2		TNIK	RAB5C
	AKR1C1	OR51B6		RPL11	MRTO4
	ASS1	OR51T1		INPP4A	PPP4C
	DNM2	OR5AS1		GLDC	CLEC5A
	CCNB2	OR5D13		TCF4	STK11
	TAB2	OR5D14		PDGFRA	SMARCA4
	RAC1	OR5I1		ADAMTS16	PTPN11
	SPAG9	OR5L2		HSP90AB1	CTSG
	AHNAK	OR5W2		ACO1	PENK
	PUM2	OR6K2		RYR1	EFNB3
	ANKIB1	OR6N1		NDST4	CLEC4E
	HSPA1A	OR8H1		RGS7	NCMAP
	SART3	P2RY10		GRID1	CCNB1IP1
	DENND4C	PABPC5		ARPP21	GSTA5
	RBBP5	PAK7		CACNA1E	NUDT14
	ZNF264	PALM2-AKAP2	ACTG1	NDE1
	HIF1A	PAPPA2		SLC27A2	ZNF503
	UBN1	PAQR9		PSPH	CST2
	PTPRN	PBRM1		IGF1	OR52E6
	MDM4	PCDH10		SPTAN1	MC5R
	GIT1	PCDH15		KDM6A	ONECUT2
	ARF3	PCDH17		G3BP2	DCAF12L2
	SERBP1	PCDH18		GABRB1	KNSTRN
	KLF12	PCDH9		PNLIP	CRYBB2
	DOCK2	PCDHB11		KRT10	ARHGEF38
	PWP1	PCDHB14		MYL12A	CCDC60
	PIK3C2B	PCDHB5		PTPRD	KHDC3L
	CDH11	PCDHB6		CDH9	LILRA3
	TGIF2	PCDHB7		TRPM6	JPH3
	ZNF124	PCLO		COL4A4	C9
	SPTAN1	PDGFRA		PLCB4	CHMP7
	RRN3	PDZD2		MYH7	PI15
	DSP	PEG3		VAV1	CDK4
	MAP1B	PIGO		STK4	ZNF703
	COX5B	PIK3CA		CDH18	ATG5
	RRP1B	PIK3CG		FREM2	FIGNL2
	PTPRCAP	PIK3R1		MAP4K4	C2orf83
	STRN	PKHD1		EPHA3	KRTAP19-1
	BLM	PKHD1L1		F5	C15orf48
	PPFIBP2	PLCB1		H2AFZ	HLA-DRB1
	CDK16	PLCB4		CELF3	FKBP1A
	ABCF3	PLCL1		KIAA1109	ODAM
	RUNX2	PLXNA4		MUT	C1orf115
	ZNF184	POM121L12		PCDHB14	OR4A47
	RPP38	PPP1R3A		C8orf34	KCNE1
	PRKCQ	PRDM9		NFS1	SLC48A1
	CDKN1A	PREX2		BRINP2	HMGB3
	ENO2	PRLR		COL11A2	DCXR
	TRIM24	PTEN		PACS2	C21orf59
	INCENP	PTPRB		RPL10L	LIPT1
	HFM1	PTPRD		BRSK1	MORN5
	MRPS35	PTPRT		CDK17	TNFSF12
	DEPDC5	PTPRZ1		DYRK4	ASB14
	MAP7D3	PXDNL		HIST1H2BI	CCL1
	SPHK2	PYHIN1		MYH11	PRNP
	BLZF1	RB1		F2	SNN
	FAM120B	RBM15		CDK4	CCNJ
	THRAP3	REG1B		ERBB3	VPS37C
	PA2G4	RELN		HERC1	SSX3
	HIST2H2AC	RGAG1		HOOK3	CCL18
	DRAM2	RGS7		ADAMTS9	OPN1LW
	CCND1	RIMBP2		CEBPZ	THAP3
	TRPC3	RIMS2		IKBKB	RARRES2
	GCC1	RP1		MBD1	ODF4
	MAPK8IP1	RTL1		CACNB4	NDUFV2
	MLF2	RYR2		RFX6	YAF2
	DNMT3B	RYR3		RRM1	IFI27
	TPPP2	SALL3		PCDH7	RPL27
	EPB41	SAMD9		CNTNAP5	SPINK9
	DAB2	SAMD9L		LAMB1	PPIL1
	ANAPC10	SCN10A		RGS6	ALG10
	AKR1C4	SCN11A		METAP1	TAS2R50
	HS6ST3	SCN1A		UNC13C	PRAMEF11
	LIMD1	SCN7A		TRIO	C21orf62
	BRD1	SERPINA3		LHCGR	ZFAND5
	RPL21	SETD2		ABL2	CXorf65
	CSF2RB	SF3B1		VLDLR	PPP1R18
	SIPA1L3	SI		SEC23B	CAMLG
	NFATC2IP	SLC17A6		RPS15	TNNC1
	GABRA3	SLC39A12		ARHGAP35	MPLKIP
	POU4F1	SLC8A1		AMPD1	C12orf54
	BUB1	SLCO1B1		NKTR	TP53INP2
	GSN	SLCO1B3		SPATA22	ST13
	DENR	SLIT2		TRPC6	TIMP2
	MATN4	SLITRK1		CNTN5	RGS11
	GPRC6A	SLITRK3		LPHN3	GNGT1
	BAG4	SLITRK5		FMNL3	SLC16A2
	EIF5A2	SLITRK6		MTHFD1	CT45A5
	PPP1R1B	SMAD4		PPP1R9A	GABRA6
	DST	SMARCA4		AKAP3	SYT1
	GLUD1	SORCS1		DNAH5	PDCD2L
	MYD88	SORCS3		N4BP2L2	IL17A
	CAMSAP1	SPAM1		BCAS3	CD1D
	UBE2Z	SPEF2		YTHDC1	AGTR1
	BACH2	SPHKAP		CRNKL1	RNASE3
	CCDC23	SPOP		EIF4G3	CEP19
	CRTC3	SPTA1		DEPDC5	TTR
	ZFP62	SRRM2		DNAH3	ZNF561
	ZBTB49	ST6GAL2		STXBP1	TAF1A
	SMAD3	STAB2		WDR36	GRXCR1
	FAM171A1	SYNE1		SCN5A	KRT12
	SYDE1	TAAR6		DCHS1	SLC1A6
	ZNF746	TACC2		NAALAD2	OR2L3
	POLR1B	TBX3		HNRNPH3	SOCS5
	ABCD2	TECRL		CACNA1C	TIMM8A
	DHX38	TENM1		RPAP1	COX6A2
	PTGER4	TET2		CPXM2	BCL2L11
	MAPK6	TG		PTPRF	GRM3
	ALDH3A1	THEMIS		KIF1A	DMRTB1
	IQGAP1	THSD7A		ETNPPL	GABRG1
	HRH1	THSD7B		PSMA1	TMEM229B
	SLCO4C1	TLL1		BTBD11	KLK6
	ZNF281	TLR4		MAGI2	TINAG
	CIDEA	TMEM132B		KIF1B	KRT15
	ZC3H4	TMEM132D		STAT4	SAMSN1
	SIPA1	TNN		METTL14	SLC9A1
	ARHGDIB	TNR		TNRC6B	GDPD5
	PRKAG2	TP53		POSTN	C3orf35
	CEBPB	TPO		AHNAK	FGFR2
	TMEM134	TRHDE		NRXN2	ZNF878
	ABCC4	TRIM58		CAMTA2	MICU3
	HIST1H2BM	TRO		LIMCH1	TNFRSF9
	C18orf8	TRPM6		DENND6A	KCNK9
	PAK1	TRPS1		BRINP3	FGF6
	MAGI3	TSHZ2		JAKMIP2	TAS2R30
	GRHL1	TSHZ3		USH2A	C1orf210
	PDLIM5	TTLL2		RERE	SHISA5
	KATNAL2	TTN		PLCB1	GAL
	NUP188	UGT2B4		NETO1	S100A7A
	SSBP3	UGT3A1		AKAP6	TSG101
	GTSE1	UNC13C		VANGL2	GGCT
	CNTROB	UNC5D		CSMD1	TMEM100
	KNTC1	USH2A		NDST3	TAC1
	SNW1	VCAN		PPP2R5C	CYP4A22
	KCNE3	VHL		SMO	HEPACAM
	CAP1	VRTN		AS3MT	GPR45
	ARHGAP24	WBSCR17		STXBP5L	ADORA3
	XPC	XIRP2		ANKRD44	TUBA3C
		YY2		PPFIA2	TRA2B
		ZBBX		RBM46	DPYSL4
		ZFHX4		KRTAP21-2	MYL2
		ZFP2		MCRS1	DCN
		ZNF208		STOML3	PGM5
		ZNF347		FCHSD2	OR5W2
		ZNF462		CSMD2	CYP4F2
		ZNF493		TTN	HIST1H4E
		ZNF521		MDGA2	ZSCAN23
		ZNF536		DMC1	SYT16
		ZNF623		LARP1B	DCAF4L2
		ZNF646		SMAD3	OR1S2
		ZNF667		SP3	DPRX
		ZNF781		C2CD5	H2BFWT
		ZNF804A		ARHGAP26	IL22
		ZNF804B		ACTR6	POU6F1
		ZNF831		DST	OR10T2
		ZP4		COPS4	CCND3
		ZSWIM2		RHAG	OR5L1
		RYR1		MDM2	CDKL4
		COL4A5		PCDH18	DIRC2
		EPHB1		PITX2	CASP8
		HIST1H1E		2023-03-07	GNRHR
		OR1M1		ELTD1	TMEM86A
		OR2T4		SEMA3E	RUNX1
		OR4A15		NBAS	RAF1
		PDE10A		CNOT3	OR10S1
		SCN3A		LMBRD2	HBD
		SLCO6A1		CACNA1D	HIST1H3C
		ST6GALNAC3	LUC7L2	HIST1H4C
		STAG2		CRIM1	RSPO2
		BCHE		MAP3K7	OR8D2
		EPB41L3		CDH6	CHRNB2
		ERBB3		COL6A3	C11orf74
		ACTN2		MMP16	CTNNB1
		CDH19		GNB4	UNG
		CFH		LDB2	DNASE1L1
		CNTN4		KHSRP	FOLR1
		COL5A2		PKD2	OR5K1
		SALL2		PROS1	P2RY10
		CHRM2		CNTN1	OR2T6
		NLRP14		UVRAG	GABRA5
		OR4N2		UHMK1	ARID1A
		TPTE		SLC39A12	NRG3
		ZNF813		VIM	OR4A16
		SEMA5A		CERS3	OR2M4
		BCORL1		C20orf194	TDRD10
		ANKRD12		ENOX1	PIK3R1
		OR5T1		TRPC4	C1orf86
		REG3A		C3orf79	C19orf33
		RUNX1T1		TCEA1	METTL5
		CYLC2		NTNG1	LEPROT
		LHCGR		ROBO1	SRL
		SGCZ		PTER	REG4
		NSD1		SLC4A5	PRB3
		HTR1A		CASQ2	S100A8
		OR2M4		CMYA5	KLHL21
		SLITRK4		HLA-A	PTX3
		DSG3		MEF2B	EIF2S2
		GRID1		FRAS1	CCM2L
		SLITRK2		SPATA16	FOXQ1
		IL1RAPL2		PRDM12	AQP2
		OR5D18		NOS2	CFHR4
		STON1-GTF2A1L	MYO5A	HIST1H1D
		TMEM200A		WHSC1L1	TP63
		COL19A1		CDH11	SRSF2
		HAPLN1		EZH1	ZMPSTE24
		MED12		TEAD1	MPPED2
		NME8		TUBB2B	OR1J2
		OR8J3		BAP1	RXRA
		PDHA2		PROL1	OR5H1
		ZNF257		ABCB5	ZFP36L2
		GOLGB1		IREB2	PCDHB9
		FOXA1		C14orf183	KDELR1
		GRXCR1		STK32C	SCML4
		ZFP42		SWI5	PRSS16
		STK11		ENPP1	PROL1
		ZNF254		NUCB2	SOX17
		SEMA6D		FUT8	EIF4EBP1
		ANO3		ABCD3	VAX1
		CADM2		SCN10A	PGLYRP3
		CNKSR2		PPP4R4	TFDP1
		LRRC4B		SERPINB5	TRIM58
		PRSS1		RP1	FAM50B
		KCNA4		CCK	BPIFB3
		GPRC6A		KRT28	GFI1B
		OR4S2		SUMO1	OR8H1
		MYH1		ERO1LB	SNX15
		PTPRC		SUZ12	MGAT4C
		ADIPOQ		PLCH2	HSPB2
		SEMA3E		DTNB	HIST1H3D
		TEX13A		PCLO	PDPN
		UNC79		MAPK1	CABP5
		OR6C68		KLKB1	OR11L1
		KPRP		PLA2G2E	TRIML1
		PCDH1		TRPC1	OR10AG1
		KIAA1683		DDX46	LHFPL1
		ZNF560		NT5DC3	RGS13
		GK2		CADPS2	RALYL
		PCDHB12		CWC22	2023-03-11
		OR5L1		MRPS17	TUB
		CPXCR1		KCNH2	OR4C13
		ZNF461		TEX15	CYP2D6
		FLRT2		FLG	MYCN
		F13B		ASTN2	LPAR4
		ARMC4		NRXN3	MAEL
		MGAT4C		TUBA3C	CDH18
		OR10AG1		MUC16	SLC22A18
		ZNF267		PTGS2	GBAS
		TP63		PCOLCE2	CD63
		SIM1		BMPR2	ING2
		HIST1H1C		PAFAH1B2	SDCCAG3
		COL4A4		DYNC1I1	SLC39A3
		FAM47B		CDH1	JUN
		REG1A		HCFC2	KLRF1
		NAALAD2		ATP11B	C16orf45
		OR10X1		DCC	SLC35E1
		IL7R		PRRX1	SMR3B
		COL14A1		SLC36A4	ZDHHC4
		OR2G3		MYO1B	PROP1
		STXBP5L		GPC6	IBSP
		ZCCHC5		EZH2	SLC25A32
		SLC27A6		DPCD	CADM3
		NLGN1		MNS1	PFN4
		FAM71B		FGG	DHFRL1
		TKTL2		DARS2	C5orf56
		CD1C		SPAG9	RHOG
		OR8K3		POT1	GPR20
		MYO18B		TM2D3	HIST3H2BB
		DSG1		ANO3	FOXA1
		TBX22		UBE2H	OR10A3
		ALMS1		GIGYF2	LRRIQ3
		OR6F1		DENND5B	OR51F2
		OR14A16		KLF4	CDH7
		ZNF749		NOTCH2	FGF13
		LAMA1		MMS22L	TGFA
		REST		PLCB2	RBM43
		ERBB2		MAX	MRPS17
		SYT4		SEMA5A	ZNF780A
		USP29		SLU7	PPT2
		DACH2		LRP6	OR6T1
		LPAR4		MTO1	PIM1
		DSP		CELF1	OR5H14
		TBX5		STX7	MAP2K3
		LRRC18		POLR1C	GABRA1
		OR1L1		COMP	SLC5A7
		TFAP2D		RHEB	PCDHA9
		CIC		CSNK1G3	PCDHB13
		DCAF12L1		BOLL	RB1
		PPFIA2		LYPLA1	CLCNKB
		LPPR4		PGM5	WIF1
		SCN9A		NFYB	SLC30A8
		DLC1		STX2	LUM
		ROBO1		CMTR2	CNTNAP2
		IGSF1		SETDB1	MID1IP1
		CDKN1A		OGDHL	IFNW1
		OR2G2		COL4A3	MSRB1
		PPP3R2		HLF	AQP11
		CNGA2		ONECUT1	CENPBD1
		LIPI		MPI	CCL2
		ADAMTS19		MIB1	MYLPF
		RP1L1		AKR1C4	RHEB
		CARD6		CNNM4	BHMT2
		TGFBR2		PRKAR1A	CYLC2
		LTBP1		TEX26	GRXCR2
		NAP1L3		STIP1	FAM3B
		PDZRN4		WDHD1	FGF14
		DPYD		HOOK1	IL1B
		TRPC4		CAPN9	ZNF536
		ZHX2		BTAF1
		EGFLAM		ACLY
		HIVEP3		ZNF665
		GABRB3		SEL1L
		CDK12		DOCK10
		NRXN3		ATL1
		TMPRSS15		CUL2
		TRPA1		RCOR1
		ZNF99		ALPI
		TINAG		ATP8A1
		CACNG3		NAP1L4
		DPYS		RHPN2
		GABRB1		CSPP1
		CCDC178		IPO5
		LRRN3		CDC73
		UBQLN3		CFH
		TUBA3C		PRTG
		KHDRBS2		ACSL3
		PAPPA		THNSL1
		MET		SUGCT
		FERD3L		KPNA6
		PRR16		ADAM23
		PDE1C		IFT88
		SCN2A		POLR2D
		HECW1		GABRA1
		HDX		PCK2
		IL18RAP		ANKRD46
		OR51S1		CAPN11
		SLC16A14		COL21A1
		C7		RAB3GAP1
		ELF3		UNC119B
		SLC30A8		DARS
		TYR		GRID2
		LGSN		CTPS1
		NPY5R		SHMT1
		TSHZ1		PFKP
		FER1L6		TPK1
		GJA5		MIPEP
		CLSTN2		ACADS
		ZDBF2		LZTFL1
		ROBO2		ALDH1B1
		OR2C3		OR52N1
		PLCL2		DHX9
		HKR1		ESRRG
		ITGA4		CHIT1
		RIMS1		POLR2A
		WDR49		THOC7
		PDZRN3		UQCRC1
		DSG4		HECTD4
		OR6N2		SOS1
		GPR174		PRKACB
		LINGO2		TTN-AS1
		HCRTR2		AGAP5
		ASXL1		CELP
		FCER1A		SLC6A13
		HRC		HBS1L
		ROS1		EML1
		SPAG17		APAF1
		CPED1		ACCS
		MPEG1		PEX5L
		ACSS3		SPEF2
		BCLAF1		LRRC7
		SCN5A		MDH1
		NPY1R		CHCHD4
		ARHGAP20		LPHN2
		ALB		AGL
		ANO5		GALT
		OR4C11		AZGP1
		BRCA2		PLIN2
		SEMA3D		CR1
		APOBR		ADH4
		CTTNBP2		FNIP1
		KCNJ12		UBR5
		OR10J3		COL13A1
		ASTN2		GFPT1
		GRIN3A		CSNK1A1
		FREM2		LCP1
		SETBP1		B2M
		ZNF599		TJP2
		F5		NR3C1
		HRAS		ITGA2
		PASD1		OSBPL8
		CDH2		TMEM67
		PDYN		GABRA6
		SVEP1		POLR3B
		CARD11		CYP27C1
		SOX5		ANO4
		OR4K2		DDC
		OR8K5		LONP2
		TRHR		CNTN3
		MAGEB4		ZNF480
		OR2A12		POU2AF1
		LCT		ATP6V0A1
		SPATA16		ERBB2
		FLT1		SYF2
		OR5J2		FGD6
		ZNF454		PSMA4
		ADAMTS5		PTPN11
		FBN1		COL4A2
		SYT10		UGGT2
		CALN1		EIF3A
		PXDN		MLLT4
		KL		APPL2
		OR5T2		NRG3
		STON2		LAMA3
		HSPA2		UTRN
		GRIK3		XDH
		MAGI2		PRKD3
		GPM6A		RSRC1
		OR2T1		THEMIS
		LEPR		FARSB
		PPP1R9A		DIP2A
		OR4P4		GMFB
		BCL11A		MAST2
		SIGLEC8		ZRANB2
		QSER1		PCDHB13
		ARPP21		CTNNA2
		OR10R2		UGT2A3
		OR52J3		PPOX
		OVCH1		METTL3
		PRG4		STK31
		PRRG3		TPTE
		OR13G1		TNPO1
		AFF3		ARHGAP12
		GRM5		LSM14B
		CCER1		GABRG2
		BRWD3		BRE
		TCF20		KARS
		NOL4		FER
		LRFN2		KIF3A
		OR5R1		TWIST2
		MAGEB18		SLC7A2
		ZNF85		MADD
		FAT2		MTX3
		ANGPT1		ICA1L
		OR5M11		VN1R2
		TRPV5		SVEP1
		PROKR2		VPS26A
		ZNF555		BCAT1
		RBM15B		COL7A1
		SNTG1		SF3A3
		COL12A1		LPA
		TRIM42		CAD
		SLCO4C1		BRWD1
		LAMB4		RAG1
		LRP12		EIF1
		COL15A1		XRRA1
		GHSR		WDR12
		DKK2		METTL6
		SFMBT2		CHD3
		PLA2G4A		SULF1
		UNC5C		POU3F1
		ZFHX3		NFATC4
		NCKAP1L		ZNF454
		ALK		TRAPPC13
		DLGAP2		ITPR1
		MYH15		UNC13B
		NEFM		TFEC
		HTR1E		SLC5A8
		GABRQ		ADAM10
		OR5T3		PPP3CA
		VPS13B		RAB3IL1
		TAF1L		CSNK1G1
		ITIH6		RTTN
		OR10T2		PPP4C
		ZBTB3		ASS1
		PIWIL1		AFP
		XIRP1		METTL22
		NRG3		CXCL1
		RNF17		NUP98
		EP300		HDC
		WFIKKN2		UGT2A1
		MBD6		SLK
		NLRP11		PPA2
		CALCR		XPR1
		GUCY1A3		HID1
		CLVS2		XRN1
		SEMA3A		CENPA
		KIAA1551		SERPINA1
		KEL		ARMC3
		OR5M9		LOXL4
		MRGPRX1		PCDHB5
		OR4A5		SNTG1
		CRNN		CHL1
		PRR21		ITGBL1
		CHL1		SPATA18
		PLXDC2		NDUFAF5
		PDE3A		MAP4K3
		GPR50		SGPL1
		OR5B17		PDK2
		CDH11		NFXL1
		F8		TAF1L
		PTCH1		HACE1
		CCDC8		FAM179B
		CHRM5		NADK
		MED12L		ANLN
		GIMAP8		AP1M2
		COL5A3		UCHL5
		MGAT2		CMPK1
		GABRA5		MDH2
		ZNF676		KIAA1324L
		SDK1		MYH14
		OR7G1		NPEPL1
		PIK3C2G		LRFN5
		OR2AK2		ANXA13
		ZNF716		NLGN1
		KBTBD4		ECHS1
		IL21R		SLC12A1
		PGK2		ITPR2
		ATAD2		ATP1A4
		OR52A5		PIWIL1
		DACT1		POLQ
		FPR2		CSNK2B
		TACR3		C14orf39
		GPR101		GRM8
		SYT16		RAPGEF6
		EYA1		NFKB1
		GUCY1A2		MMP8
		KDM5C		CPNE8
		ADAMTSL3		AP4E1
		ATP11C		PCDHGA11
		TIMD4		AHCYL2
		SLC9C1		ARHGAP32
		SAGE1		EMR2
		RBM11		DDX4
		DCAF8L1		HNRNPA2B1
		ZNF107		THAP3
		CFAP61		CCBE1
		MS4A14		RPUSD2
		ARHGAP35		ANXA7
		ZIM3		DENND2C
		SLCO1C1		DGKI
		NLRP10		FAM133B
		GPC6		TPX2
		PRDM2		TRPV1
		OCA2		SULT1B1
		NMUR2		GABRG1
		FGD6		MTHFD1L
		IVL		MLF1
		ZIC1		KAT8
		ZNF687		CPNE4
		PCDH19		2023-09-14
		ALPK2		ZNF235
		OR51F2		ASPM
		ZNF574		TUBB8
		RALYL		ATL2
		SEZ6L		SLC4A7
		ADAM7		RFC5
		CYP4F12		JMJD6
		OR2W3		AGO4
		B2M		TBX15
		GYS2		MME
		PROX1		MED13
		OR5D16		SEMA6C
		ATP10D		KAT6A
		ATP8B4		GNB1
		SCAF11		KIAA0895
		RASA1		LRBA
		ADAM18		MALT1
		OR5F1		INADL
		CASR		NMT2
		ZNF578		SLC4A8
		CCDC80		MYF5
		CXCR3		MEOX1
		NEUROD6		MMP10
		BTG1		DET1
		OR14C36		DNAH11
		TMTC2		GK5
		DMRT3		ENPP2
		CHRM1		SOD1
		MYT1L		CDK8
		LIFR		CAPS2
		BMP5		NELL1
		CHD6		ZPR1
		OR10J1		POLL
		MCHR2		PAPOLG
		CYP8B1		U2SURP
		RHOA		PGM3
		WDR17		DSG3
		LAMA4		ELMO2
		MMRN1		GTDC1
		RNASE11		SHPRH
		OR8K1		UNC5D
		CD1A		AKR1C2
		CACNA1C		MYH3
		NELL2		CUX1
		TRPC7		GPHN
		APBA2		ACACA
		GRIA4		CES1
		OR51G2		LRCH3
		PRKD1		FKBP14
		PPP2R1A		TTK
		BNC2		PRTFDC1
		ZNF440		ACADM
		TRIM60		MRPS31
		MAGEL2		HSPA8
		REG3G		THBS1
		NOS1		SLC6A12
		NID2		NRXN1
		PTGFR		FAM91A1
		PKD1L1		PRMT8
		NEBL		TNFRSF14
		ANO4		CHD1
		RPL10L		RASGEF1B
		INHBA		DLC1
		GPR6		IGFN1
		GPRASP2		NR6A1
		OR2B11		DCTN1
		UGT3A2		RGS22
		CADPS		PAH
		TBL1XR1		ANKHD1
		ATRNL1		COL24A1
		DACH1		ATG3
		TDRD5		ZNF695
		NDN		MAPKAPK5
		ATP10A		ZFP2
		OR4D5		HLA-DRA
		ZNF132		FBXL17
		JAKMIP1		UBE2V2
		CASS4		PPP3CB
		HTR2C		WBP11
		COL5A1		CFHR4
		DICER1		EIF1AX
		CACNA1S		SRSF11
		SLC9A4		CBLB
		SLC44A5		SAMHD1
		ATF7IP		CPLX4
		OR8H2		RXRG
		PRKCB		CTNNA3
		NPFFR2		PSMD7
		NPSR1		OXSM
		SLC7A13		SNCB
		OR51G1		EIF4B
		ACTG1		PDYN
		CYP7B1		OPRD1
		OR5P2		RPS6KA2
		SLIT3		OR51B2
		UBQLNL		CTTN
		KCNU1		RICTOR
		DTNA		CPEB1
		MAGEE2		PDE4D
		SLC45A2		IQUB
		PMFBP1		PNLIPRP3
		FCRL3		ROBO2
		EPHB6		GRM3
		HYDIN		PTPN3
		OR6A2		AARS
		CMYA5		ZNF430
		OLFM4		TLE6
		OR10S1		KIAA1467
		PNLIPRP3		SPAG17
		OR1C1		PHOSPHO1
		MYO16		PSMD6
		DSC1		ZNF415
		CASC5		SMTN
		WNK3		RASA2
		FILIP1		LDHAL6B
		RFX6		LY75
		MLH3		TNC
		TRPC5		AFAP1L1
		SLC6A15		C3
		MAGEB1		C8orf37
		FRAS1		OR13C2
		CHAMP1		AQP2
		BMPER		PAK2
		PTPRM		ADSL
		IRS4		NRBP2
		TEX15		SRSF9
		OR5AR1		PCDHGA8
		CHDC2		MTMR7
		CA10		KIR3DL2
		TIAM1		RTN4
		WT1		SH2D4B
		GPR55		PLEKHH2
		IMPG1		BRMS1
		CCNB3		PIK3R3
		OR52N1		TP53BP1
		TECTA		WISP3
		TAS2R16		GSN
		LRRTM3		ADAMTS3
		ATR		ACAA2
		TBX18		ANKRD28
		MTMR8		DMBT1
		ITIH5		LCLAT1
		OR13C8		STAT2
		FAM181A		TGM5
		ZNF711		SLCO4C1
		KLK15		IL15
		ABCC12		OR5K1
		FOXP2		PCCA
		PTPRR		COL5A3
		OR51L1		COMMD10
		COL25A1		RAPGEF4
		PCDHB1		RBM8A
		ZFP36L1		PDK4
		RXFP3		EFTUD2
		TCHHL1		ASTN1
		PNMAL1		CCT4
		SLC26A3		ARAP3
		OR5AC2		NSUN2
		ZNF626		ZCCHC17
		TRPM1		TXNL1
		NLRP7		ZWILCH
		MME		SPOCK3
		ZEB1		DAAM1
		TENM3		MYO1G
		C8B		CYFIP2
		GNAS		RAE1
		TRIP12		SH3GL3
		CCR5		APBB1IP
		PRMT6		NCOA3
		OR2T11		SELP
		ZBTB34		PAX5
		CORIN		RIT2
		MYH2		EXOSC2
		PLCH1		MEP1B
		ZNF681		TMTC1
		NEUROD4		TOP3B
		PTCHD1		CDK5RAP1
		MYD88		RAB25
		TLR6		FAM49A
		FANCM		SPATA6
		ZNF665		TLN1
		AMPH		ZNF234
		SLC1A6		CPED1
		KCNQ3		RNF220
		KCNK10		CDCA7L
		OR5K4		TNFAIP1
		FOSL2		TENM3
		KANSL1		IYD
		OR10Q1		HSPB11
		TRPV6		SMARCC2
		TAB3		RPL5
		KIAA1109		TNKS
		ELMO1		CD1C
		MCF2L2		TRMT1
		AKAP9		PPP3CC
		BCAS1		CSNK2A2
		CFHR5		AP3B2
		GAS2L2		PIK3C2A
		SPANXN2		DHX15
		ZNF235		HIST1H2BD
		SAMD7		ZNF582
		SON		HIST1H2AJ
		GPR158		CORIN
		AVPR1A		NME3
		C9		NUCKS1
		FLRT3		CPNE7
		KIT		HRSP12
		ITPRIPL1		PRKG1
		GNA13		CAT
		MAP3K4		DDX3X
		CHD7		GFM1
		KSR2		MYBPC1
		RIT2		COQ3
		SIGLEC6		MYBPHL
		PTCHD3		ULK2
		ALDOB		L3HYPDH
		COL21A1		TMTC2
		NPAS4		SLC25A45
		NWD1		EML2
		EVC2		PCDH1
		PZP		C1orf101
		OR2M2		C11orf30
		HDAC9		PRDM16
		SOS1		FAM3D
		ZNF92		AQR
		ZNF615		CLHC1
		OR5B12		SMAD1
		LPAR3		TGFBR1
		KCNN2		CHRND
		CDR1		CXXC1
		SALL4		CRHBP
		SETDB1		TTR
		IFI16		CHD1L
		A2ML1		TYR
		CWH43		GANAB
		KIAA1429		CHEK2
		OR4C12		HIST1H2AC
		PNLIP		USP48
		ZNF488		SMCHD1
		AGBL1		MAP2K7
		IDH2		AP3M2
		ATP10B		FNDC3A
		ZNF382		MYEF2
		OR6K6		SLC6A15
		POSTN		ADAMTS12
		ACVR1B		COG4
		GRIK1		MANBA
		GABRA4		DNPEP
		IMPG2		ALDH8A1
		TADA2B		RAPGEF2
		DSCAML1		SEMA3A
		CBLL1		BMS1
		MYH13		DCUN1D5
		NYAP2		ABHD17B
		RPTN		SCCPDH
		NLRP12		MEST
		UGT2B7		NFIA
		MUM1L1		CEP41
		OR8B4		MTMR12
		WNK1		GAREM
		SIPA1L2		ZNF451
		EDNRB		FAM76B
		FAM155A		LGALS2
		ARHGAP5		MYD88
		ASZ1		STARD6
		KBTBD8		PPIB
		OR8D1		APPBP2
		GPR21		AREL1
		F9		UBE2D3
		CHSY3		PYGL
		DRD3		ARRDC3
		SP4		DDX42
		MAGEB2		ERC1
		RBFOX1		ATP9B
		PLG		PLCL1
		CABS1		ANKRD50
		GABRA3		KIF23
		FAP		OMD
		MCF2		TTC39A
		OR8J1		LAIR2
		SELP		MAPK8
		SPOCK3		ACAD8
		ZFPM2		METTL23
		CD1B		CDH2
		NDST3		ERCC6
		MC5R		LILRB2
		ABCD2		KRTAP20-1
		CCDC60		MAN1A1
		RGS4		DSEL
		DIDO1		GABRB2
		MYF5		HMP19
		FAM47C		CALML3
		ZNF292		CAPSL
		FRMD7		MTMR6
		MYH11		BAAT
		CECR2		SNRPN
		CATSPERD		DOCK5
		HHIPL2		EBF2
		LRP6		KDM5A
		OGDHL		DICER1
		CNGA3		PTP4A3
		SMARCB1		MAT2A
		OR8D4		LARS2
		SMAD2		NAA16
		SLC5A7		EOMES
		FHL5		PDP1
		BIRC6		TRPS1
		HLA-DMB		TNNT3
		FTMT		DBN1
		TUSC3		LMO3
		DRD2		STARD13
		LHX8		EYA1
		AKT1		GXYLT1
		ITIH2		PLG
		PENK		CBLL1
		ZBTB7B		ACAA1
		DYSF		ARFGEF2
		SAMD3		B3GAT3
		AIM2		PDE6A
		GAD2		ZEB1
		SPATA18		DHX32
		BIRC8		DLX5
		SLC5A8		TBPL1
		ZPLD1		EXT2
		RANBP6		PNISR
		ZEB2		AMPH
		ZNF148		PRCP
		TSHR		VPS41
		CASP8		CEP128
		LRRC66		QTRTD1
		ZNF33A		TMOD2
		ACAN		SCAI
		NR4A2		PUM2
		TRPM3		SHOX2
		CYP1A1		UBR4
		DISP1		CAPRIN2
		STYK1		TM4SF1
		DOCK11		PTPN22
		ABCA8		ZBBX
		SLC13A1		TTC13
		HOXA6		CYLD
		ZNF570		TEKT3
		KCNS2		CNTLN
		ZNF808		ETFA
		TENM2		AAGAB
		KCNQ5		RBBP5
		DNAH10		NAT2
		CATSPERB		KIAA0226
		THOC2		PRMT5
		OR1S2		TM4SF4
		POF1B		SPTBN4
		CUL1		IGF2BP1
		MEPE		RPGRIP1L
		SGIP1		WNT11
		PRDM14		ABCA6
		SPEN		OR4M2
		ATP13A4		PRKCA
		MOGAT3		AARSD1
		VCAM1		VASH2
		GLYAT		UNC5C
		COL4A1		C19orf43
		ARID5B		UBE2D2
		RXFP2		PNLIPRP1
		DEFB118		CRTAM
		DNAH2		PDE1B
		SLC4A10		MYH13
		OR14I1		NKAIN4
		TRAT1		ATP1A3
		S1PR1		NTM
		DCHS2		CASP5
		NOVA1		ASAH1
		HEPHL1		C9orf9
		CR2		FAM49B
		HNF1A		ZNF804B
		OR51V1		PVALB
		HFM1		TFCP2
		SPATA31E1		KRT84
		CCDC129		RC3H2
		SNCAIP		CNDP1
		ZSCAN31		FASTKD1
		RGS22		LAMB4
		TBC1D8B		CALB1
		TAS2R1		GLS
		AMPD1		SPHKAP
		PLCXD3		PSTPIP2
		PCK1		MAN2A2
		WSCD2		AHR
		GLRB		DCAF8
		ROBO4		BPTF
		ADAMTS2		PPP1CB
		SLC6A5		OTUD7A
		DENND2A		NKIRAS2
		VANGL2		ING5
		MAP1B		WDR3
		PDP1		SEC63
		ZNF563		ARHGEF25
		EIF4A2		MAF
		HIST1H1B		CPSF3L
		PRKAA2		KIAA0355
		AFM		CCDC109B
		SLC26A7		ABCD2
		CPXM2		ELL2
		CBLB		AGBL5
		TMEM108		ATG14
		NTRK1		C11orf70
		STK31		PPP2CA
		GUCY2C		OR5B17
		GRIA3		GSTM5
		KIF4B		FAM173B
		CCDC102B		NCKAP1
		ICE1		UBXN2B
		GDF6		CTNNA1
		OR10K1		OR2J2
		SLC10A2		GULP1
		AOC1		RQCD1
		MTOR		NIN
		TRIML1		DEFB119
		KCNK2		VPS13C
		FAM208B		MED17
		PGBD2		MORC2
		DYNC1I1		LARP4
		MYH9		NETO2
		BDKRB2		ELK4
		OR4C13		TUBB6
		ANLN		2023-09-07
		CDH17		DLD
		HECW2		SLIT1
		NLRP9		ASB15
		LUM		SATB2
		ZNF337		PHF20L1
		IQUB		CDK12
		PLD5		BBX
		KIRREL		ECT2
		OR52E4		RPS6KB1
		HIST1H3B		ORAOV1
		FMR1NB		ATP1A1
		DCT		MYH7B
		TNIK		OSTN
		RNF148		HORMAD1
		OR4F6		CRACR2A
		ATP2B2		AMDHD1
		PCDH20		BTBD8
		F13A1		CBX1
		ZNF229		NLRP1
		ADAMTS9		GTPBP4
		GGN		CFI
		ANK1		FAM135B
		CLCN1		KLHL12
		KCNB1		PARD3
		ADCYAP1R1		NUFIP1
		TMTC1		EIF2AK3
		ARMC3		LUC7L3
		SLC4A4		CRYGC
		GUCY2F		ATP6V1A
		BTNL8		KIAA0101
		SLC9C2		TMEM209
		OR2A5		GRHL2
		OR56A1		IFIH1
		UTRN		CBFB
		FIGN		RPL31
		PLEKHG1		TMEM183A
		AOX1		SCP2
		NAT2		OSBP
		U2AF1		OR4C12
		SATB2		GOLGB1
		OR8I2		CLCN1
		NRAP		KCNJ8
		NF2		CCT6B
		XDH		OR4K13
		MAGEB6		EXOC7
		TMC5		TOP2A
		KIAA1210		ONECUT3
		OR10C1		OLAH
		KLF5		HNRNPA1
		OR6T1		DCUN1D1
		RNF139		DNMT3B
		VGLL3		TAOK3
		FCRL2		TANC2
		CCR8		RC3H1
		RAG2		BHMT
		CLCA4		ACTA2
		SRCAP		TGDS
		SERPINA4		ALDOB
		VWA3B		KRTAP5-2
		PCED1B		MFSD8
		JAKMIP2		PCDHGA7
		OR5B3		PITPNC1
		OR10A3		RASL11A
		FBN3		DCLK1
		HYAL4		RAB37
		MAGEA12		SUPT3H
		HOXA1		ADAMTS2
		SLC35F1		CACNB2
		SERPINA7		MOK
		GIMAP6		ABLIM1
		CEBPA		DOCK2
		KIAA2026		FAM177A1
		TRPC6		GTPBP1
		FASTKD3		ZNF330
		OR6Y1		SMEK1
		C8A		HIST2H2BE
		HAVCR1		MLC1
		ZNF136		AGTR1
		PCBP1		RPS6KA5
		ZMYM1		ODAM
		OR52N4		PFKFB4
		CRP		PPFIA4
		POT1		SSFA2
		ZNF117		GMFG
		TGFBR1		MATN4
		FUBP1		SBNO1
		TCN1		KLK2
		TIAF1		ASH2L
		ABCB4		CCDC73
		SERPINI1		C1orf100
		SYCP1		ACTN4
		BNC1		IQCB1
		OTOL1		SORCS1
		PCNXL2		RAB8A
		GABRG3		NCAPH2
		RUNX1		PCNX
		TTI1		SAFB
		OLFM3		GSTA1
		CD1D		ESYT2
		GDF5		MYOZ1
		PRKG1		SON
		PON1		ABCC12
		TRIML2		ABCC3
		SPATA8		STYXL1
		RNASE10		MYL6
		KRTAP5-5		RIC3
		SLC8A3		USP31
		KRT5		XPNPEP1
		CFTR		ADH6
		CUX1		FLII
		RNF219		NBEAL1
		LATS1		CCDC61
		ZNF80		PCDHB8
		MSH6		P3H3
		TMEM225		NRD1
		ASH1L		VEZT
		DAB1		DHX35
		USP9X		B4GALT6
		RORB		CNGB3
		NES		CCDC43
		SGK1		PDE3B
		BTBD3		CRYBA4
		ISLR2		SUCLA2
		ACTC1		ING4
		OR4D6		NKAIN2
		MSR1		ANP32A
		PRDM1		ITCH
		CNGA4		HAUS6
		NCAN		COQ9
		NTNG1		ACTA1
		KALRN		TNNI2
		CACNA2D3		BMI1
		ATP12A		PADI2
		ATP13A5		PAMR1
		TNC		BICC1
		KCNJ8		MYO9A
		CRISPLD1		CTH
		FCRL5		ANPEP
		PTPRH		MAPK9
		NLRP2		2023-03-05
		ARSF		ABCA10
		BBS9		TUBB4A
		KRT13		SMEK2
		OR5M8		TRIM6
		SEMG2		PCSK6
		ZNF311		HNRNPUL2
		KLHL13		HSD17B4
		CLEC4C		LMO4
		ARID4B		PTPRR
		ASCL1		KMT2E
		ZCCHC16		PRDM10
		ZNF594		GAD1
		ATP2B3		HDAC3
		HTR5A		MPP6
		ATP7A		XRCC6
		MC2R		LCE2A
		FAM171B		CGB7
		FNDC1		TBC1D32
		SLC17A8		CPNE9
		ZNF436		TRDN
		EPDR1		KRT222
		OR4X2		UBA52
		ZNF233		MEP1A
		SRSF2		SLC4A2
		OR5H6		FAM65B
		RPS6KA6		LIN28B
		TARS2		DROSHA
		MUSK		DENND4A
		ITGAD		DIP2B
		ZNF551		ITGA8
		LMOD2		CMAS
		WDR6		SEC61A1
		TESPA1		FRYL
		AGTR1		SETD7
		CCKBR		SLC25A10
		ARAP2		ACADVL
		TCHH		UGT3A1
		LILRA1		BCO1
		NOTCH2		CCND2
		HIST1H4E		YWHAE
		ITPR2		ACTBL2
		TMPRSS11F		FSCN3
		CD226		GGCT
		ENPP2		STX4
		PPP1R26		MYT1
		ADNP2		FADD
		PLEKHH2		HAS2
		EMR3		ZKSCAN8
		OSMR		ARHGAP21
		MAP3K19		PARK2
		LRRCC1		ACTR3B
		ELAVL2		EPX
		KIF21A		FAM83B
		ACVR2A		KAT7
		GAS2L3		ZNF160
		RXRG		G3BP1
		CAPN6		PHYHIP
		STEAP4		PRKAA2
		PRSS58		MYO1D
		FSCN3		ISCA2
		BEST3		C19orf18
		ZNF43		PTPRU
		SLCO1A2		IRF6
		NR1H4		INO80
		MYCN		LRRC28
		CDH20		AKR1B15
		HTR1F		TDRD1
		OR8D2		CDK14
		FGFR2		GFER
		KRTAP26-1		ANKRD13D
		POLQ		ZNF24
		OR56A3		PDIA6
		OR5A1		RPP40
		AKAP4		CTNNBL1
		SLFN5		UNC13A
		ANPEP		ACAD10
		DSC3		CDC7
		FMR1		SLC9A3R2
		AGL		ZNF12
		KCNG1		ZNF626
		LRTM2		NCF2
		SLC17A4		ADK
		KCNJ15		TP73
		WNT2		BCL6
		ZBTB21		DAB1
		SIGLEC12		TEK
		ABCG8		DNAJC10
		ZC3H13		GRIP1
		PMEL		WRAP73
		SGCD		LRRC57
		OR10A4		CCT8
		OR1N2		WRN
		PEX5L		ELMO1
		PHLDB2		ARG1
		OR5A2		BZW2
		OR10A7		DDX6
		GRIP1		CTSA
		TBX15		ANK2
		OTOF		NOS3
		MED7		DSN1
		CAMKV		CCDC47
		FRMPD4		SLC44A1
		MYLK		RAD21
		SSTR4		RNGTT
		FCRL1		ZC3H12C
		EBF2		PRPF40A
		OPCML		SCAMP3
		HOXA4		PGLYRP3
		MEGF10		MARK1
		MEFV		PRIM1
		TDRD6		SCEL
		SERPING1		SNAP23
		SERPINA12		AMICA1
		BEND2		MPP4
		GRM2		C17orf62
		OR4L1		CACNA1G
		MYPN		AGO2
		TAGAP		PRC1
		MYOM2		ATCAY
		RHAG		SNRNP48
		ZNF121		TSC2
		HJURP		KIF16B
		PDILT		PDE7B
		LAMB1		DNM1
		PPIG		SERPINI1
		MYF6		PALMD
		TBC1D25		CCDC155
		OR4E2		CASC5
		LAMA3		PLOD2
		OR6C75		GLUL
		DCX		MTA2
		OR10G8		MAP3K4
		INTS12		DOK5
		PGBD1		WWOX
		CNOT1		CCBL1
		MBD5		PARD3B
		NCR1		HIBADH
		PLEKHA6		MRS2
		ZNF526		AMPD3
		LELP1		TBC1D31
		GPR128		ATG12
		SULF1		HAT1
		TET1		PSMD4
		SERPINA6		SLC5A4
		DDX5		TRIP6
		ZSCAN1		GRIA1
		OGT		PPP2R5E
		USP34		KRT15
		ARID1B		CYP3A7
		BMP15		VCL
		ITPRIPL2		VGLL4
		HAO1		RCN3
		SELE		G6PC2
		DPPA2		AKAP9
		GPR149		HLA-B
		BBX		KALRN
		PIK3CB		PCDHGB7
		NOD2		UBE2U
		ADCY1		IMP4
		SV2B		LMO7
		OR2T10		BCAS1
		ST18		SLC9A3R1
		VNN2		DHX8
		SLC12A1		SCNN1A
		DEFB112		NARS
		EDIL3		AIMP2
		ENPEP		GBGT1
		YTHDC1		DDAH1
		ITK		RGL4
		EBF3		MSH4
		MPDZ		BBS9
		ITGAX		EED
		DYRK1A		EPHA4
		MAX		EZR
		PCDH7		MPC1
		VN1R2		HCK
		PCDHGB3		KRT78
		SHANK1		MRPL20
		SPAG16		FCHSD1
		SLC6A13		COPS2
		LRRC30		SLC5A9
		FBXO46		ARNT
		PI15		DRG1
		GTF3C1		TSSC1
		LMX1A		MANEA
		APBB1IP		CLN3
		TEP1		CUL7
		ZNF624		PARP8
		ZNF836		KCTD10
		PPP1R15A		KLHL17
		OR8B8		AKR1B10
		ZAN		SSBP4
		ZNF234		TNNT1
		COL1A1		HARS2
		EMR1		EPS8
		ABCA10		EIF5A
		CEMP1		BICD2
		SLC14A1		RNF13
		ZNF441		ZNF134
		INSRR		ZNF768
		C3		DGKH
		PPARGC1A		TMC2
		ASB17		FMO4
		ADAD1		SLFN13
		GPR139		ATF7IP
		DPPA4		SGIP1
		MYCBP2		KRT26
		ZNF862		ARL8A
		OR9G4		PPP1R12A
		UBR5		CDK5RAP2
		CMKLR1		TNKS2
		PTCHD4		PIAS2
		PITX2		NEK9
		GAL3ST4		NRCAM
		RSPO2		MMEL1
		COLEC12		COL25A1
		GBP6		MYCN
		SLC5A12		ANXA1
		ZBED9		AKT3
		STAG1		PELO
		CDKL5		PDE1C
		FAM71A		PPARGC1A
		F2RL1		FBXO34
		KCNC2		CUTC
		OR12D2		RMND1
		OR51Q1		ATF1
		ZNF215		SNAP25
		FEZF1		PAX8
		GDF2		SPECC1L
		NXPE4		METAP2
		OR6V1		NTN1
		QRICH2		METTL1
		ZNF645		PHC1
		RBAK		AGO3
		PARK2		GLB1L
		KCNA6		WT1
		OR6B1		TENM2
		A2M		FMO3
		PLCE1		CDR2L
		NLRC4		CGRRF1
		MBL2		XPNPEP3
		CDH4		SNX15
		ZNF485		RBMS2
		ODF1		THSD7A
		KIAA1755		GKN2
		FCRL4		CEP135
		DDIT4L		MEF2C
		MYT1		ACVR1C
		OC90		ABI3BP
		MB21D2		CCDC132
		FN1		LOXHD1
		IRF2BP2		MYBL1
		ZIC4		HFE
		PHF20L1		NELFCD
		UNC45B		ANO2
		TFPI2		RHOBTB2
		NAP1L5		PCDHB15
		NAP1L2		CD209
		COL9A1		RORC
		PAX1		UGP2
		GIGYF2		PRIMPOL
		UBE2NL		RAB26
		SPRED2		UBE2E3
		GHR		AP1G1
		AMOT		KLHL41
		LRIT2		MAB21L1
		KCNK13		CFHR2
		C3AR1		E2F5
		ENAM		MFAP5
		NRXN2		AIDA
		RSPH6A		FER1L5
		ZNF268		ITPK1
		PDGFRB		KRTAP4-2
		AJUBA		VARS
		EGR2		ZCCHC8
		PCDHA11		CS
		TGM6		TMEM41B
		PHF3		MYO1A
		PLXNB2		MSI2
		SLC12A5		KIR2DL1
		CHGB		FSCN1
		SPACA3		TUBA1C
		SULT1B1		LTF
		ARMCX1		CA10
		LPAR1		ZC3H13
		NPY2R		NUDT12
		CADM3		ING1
		PHACTR3		KYNU
		POU4F2		PSG11
		MARK1		AGTPBP1
		EFCAB6		FAP
		PCDHGA3		GPBP1
		HAND2		LIMK1
		TOX2		KLK9
		PCDHA13		CFAP44
		WDFY3		RNASEH2B
		ATP8A2		ZFC3H1
		ZNF648		KPNA3
		OR51E2		POLD1
		VEGFC		CNOT11
		IRF6		CNOT1
		GREB1		ZNF75A
		ZBTB9		RPE65
		CCDC73		NFE2
		MYO6		BOLA3
		CXCR4		C1orf110
		PIGR		PPP2R3A
		ZNF155		YY1AP1
		ZNF556		MRPL51
		CTNND1		ATP2A1
		NXF3		POGZ
		TLR7		CDC16
		HBD		PTPRA
		SLC6A3		HPSE
		SHROOM3		ZNF493
		PGLYRP3		WDR70
		MIA3		PTPDC1
		VPS41		E2F6
		RBM47		ZCCHC24
		FZD2		HDDC3
		TXNIP		LEPR
		SHPRH		OR8K5
		ZSCAN4		FGF2
		RTN1		ADAMTS19
		PIKFYVE		PAIP1
		FGB		OR5L2
		MEN1		CHRNE
		DYRK2		ORC5
		SP140		UBFD1
		MAGEE1		RBPJ
		MED1		AGA
		EPHA10		ARNTL2
		ARHGAP32		CHRNA5
		TMC2		PLK1
		2023-03-11		SNAP91
		USP26		SCN9A
		OR51M1		AOX1
		PRB4		EPB41L4A
		EGR1		OTOF
		OR6K3		ZNF836
		KAT6A		SNUPN
		OR4D11		KCNA2
		ZNF275		A1CF
		SECISBP2L		TRIM58
		THBS1		SNX7
		DOCK5		STAG1
		STAC		LUZP2
		USP49		NOX3
		NCL		HIRA
		ZRSR1		C6orf57
		SERPINI2		PMM1
		OR1Q1		DCAF11
		MGA		HERC4
		DPH2		RBL1
		CAPSL		CDK9
		MYH7		MTF1
		TXNDC2		ESD
		ILDR1		LIN54
		FGG		PCBD1
		ASTE1		OXR1
		LHFPL3		PSAT1
		ZNF345		KHDRBS2
		SOBP		OTOR
		SH3TC2		AQP6
		OR9K2		SLIT2
		OR10K2		POU2F2
		NYNRIN		SAMD14
		FLNC		SLC39A11
		AK7		GAPDHS
		VWC2L		UBE2E1
		DYNC2H1		ZMYM4
		FZD4		SLC25A26
		PCDHA12		INTS6
		SEPHS2		ERCC8
		BRWD1		GUSB
		ADNP		ADH7
		NFATC1		HSPA14
		TPP1		TBC1D22A
		MYCT1		C10orf88
		ZNF514		INSL5
		GPRASP1		RNF111
		ADAMTS3		PDE6G
		MTMR11		PTPN1
		RBBP6		PACSIN2
		FGD5		ZNF680
		SPRY3		TRPM1
		SYNDIG1		OR52J3
		ENPP3		ASH1L
		HOXB1		KRT24
		EFR3A		ATP6V1C1
		DIAPH2		DCAKD
		FUT9		DYSF
		NOTCH4		DPF1
		SRRT		MOB3C
		ZPBP		LPP
		MS4A1		PLXNA2
		OR2W1		RANBP3L
		DRD5		DLG4
		HDC		CHN1
		BDP1		ENOSF1
		MAGEB3		RABGGTB
		OR4K17		DCUN1D4
		ING1		ELF1
		AGXT2		PRKAG1
		NEGR1		CCDC39
		KLK6		TRIM37
		NR3C2		DMXL1
		DCLK3		TXNRD3
		PTN		SPRED1
		SOGA3		MS4A1
		CDSN		FUT3
		CCDC110		MMP13
		DNMBP		SPO11
		SYT1		FBXW5
		CLDN8		GSTM3
		CRTAC1		JAK2
		ZNF546		ATP5L
		ABCA6		TNR
		SPANXN3		CYTH2
		DLG2		RIT1
		BCL9		CHMP2A
		AKAP3		PTP4A2
		SUV420H1		MCM5
		KCNA5		ABCG1
		OR2A25		MYCBP2
		SGCG		AGAP2
		KNG1		MVP
		GPR110		LYST
		TMTC3		ACTRT2
		DNAI2		GON4L
		OR6M1		ZFR
		VPS13A		PARP6
		ALDH8A1		RALGAPA1
		VPS13C		UBA3
		CBFB		VAMP8
		GC		NNT
		SNTG2		SBSPON
		SNRPN		CPNE6
		ZNF217		PGK2
		RBM12B		SDR9C7
		GLP2R		GRIN2A
		ZNF480		KAT2B
		HUWE1		NDUFA9
		PCDHAC2		WNT2
		NAALADL2		GRXCR1
		PURG		ALPL
		CCDC83		DCLRE1C
		ASB5		RHOV
		TAAR5		TNFRSF10B
		CCDC132		C7orf55
		AMBN		MGAT4C
		ZFP36L2		RGS4
		XYLT1		CPSF3
		KMT2A		KIFAP3
		FBLN2		PRDM9
		MAF		GRM5
		LILRA4		SMAD9
		DCDC1		CHI3L2
		OR4N5		EVI2B
		DOCK4		NARF
		ACACB		ST6GALNAC5
		NID1		EIF2S2
		A1CF		NME7
		MROH9		TOP1
		CPA3		AICDA
		CELF4		MIER3
		NIN		IKZF3
		KYNU		KTN1
		DOPEY1		GUF1
		OR4K14		SCRN3
		ATP1A4		PPP1R12B
		FRMPD1		CD2AP
		ITGAM		CTF1
		CTCFL		CPT2
		GPR115		CABP7
		LGR5		GATM
		OLFML1		CNOT4
		OR5B2		PIK3C3
		ZC3H12A		HDAC2
		PARD3		MLLT10
		PIK3R5		PCSK5
		PCDHGA2		CDC40
		OR11H6		HOXB13
		DDR2		PRDM5
		MMP1		GNPTAB
		DUSP26		PARP2
		NKX2-2		SLC2A4
		THBS2		MYO1E
		RPE65		ADH1B
		PHF6		MMD2
		LDB2		TTF2
		CPA6		E4F1
		MTM1		MSX2
		KIF21B		IL5
		SLC22A16		MEGF10
		CDK17		TTPA
		SORL1		ZIC4
		ABCA9		KCNIP4
		SLC27A2		ORC6
		DUSP22		STAT1
		ISL1		NTRK2
		KCNS3		ATP6V0D2
		GZMA		RBP2
		CCDC170		ETV1
		MYH10		APBB1
		CCDC54		CPEB2
		PTGIS		NGLY1
		KIF5A		SPRR2G
		FAM46C		GOT2
		CEP97		PRSS23
		SDR16C5		PYCARD
		PRKCG		RNF113B
		FAM171A1		TFAP2A
		NCOR1		EIF2D
		DNER		CAPN3
		SCEL		ENAM
		KIRREL2		KRT1
		OR4K13		MAPK14
		ZNF320		IDE
		CMTR2		TMEM30A
		MAP2K1		ATP9A
		SERPINB7		PRKCG
		OR2B6		UGT2B4
		KANK1		GATA2
		SLC26A5		AP2A1
		IKZF3		NCOA5
		MACF1		DNAJB4
		OR2M5		NBR1
		NTRK2		EYA3
		ZNF513		ST5
		HOXB3		SYTL1
		GP2		PIBF1
		SYT9		SECTM1
		SAMHD1		MAT1A
		LMNTD1		NRP2
		SCG2		ARL5A
		BRPF3		ZMYM5
		CYP2C19		PIP5K1A
		HTR3A		KLK13
		RANBP3L		WAC
		OR51B4		TCP11L2
		ZFP37		MKNK1
		ZNF776		GRM1
		HMGCLL1		NDUFB9
		PREX1		E2F7
		KCNG4		HIST1H2BO
		DBH		HELZ
		CTSG		OSBPL9
		TNKS1BP1		OR13C5
		DOCK3		SDHA
		FOXG1		CFHR5
		PCF11		MARVELD2
		FYB		MICU3
		SYBU		SAP30BP
		OR51E1		APLP2
		CCPG1		SGCE
		NUAK1		ESRP1
		MMP13		UBAP2L
		ZNF569		C4orf33
		NIPBL		KLK6
		OR13F1		GTPBP10
		GABRB2		TM9SF1
		FREM1		ZNF418
		PCDHB4		UPB1
		KIAA1045		VPS8
		GALNT14		ARL3
		OR51I1		CDC6
		PAX5		CHD2
		CHD5		SPAG6
		SATB1		RARS
		ZNF583		DMGDH
		KCND3		CTSZ
		RBM6		MACF1
		ABCB11		PKN2
		SERPINB13		MPDZ
		DIS3		UBE4A
		HRH4		TNPO2
		LDHC		EEF1A2
		LAMC1		PRPF4
		DCAF4L1		S100A11
		KCNA1		CDCA7
		BHMT		ELP5
				BLMH
				HBB
				TUB
				UBR2
				IGDCC4
				TRAM2
				ARPC2
				IFNA4
				USP12
				EIF2B4
				GIPC2
				STK25
				PRKRIP1
				NAPRT
				KIF13A
				ASPDH
				LARP4B
				RABL3
				RAD1
				ZNF28
				ETV5
				ZMYND19
				DPYSL3
[truncated: 602 more rows]

## Sheet: Table S5
Table S5: BCL2 synonymous mutations in PCAWG & overlap with synMICdb <Top 1% mutations
Hugo_Symbol	Donor_ID	Genome_Change	GRCh38 Position	synMICdb Score(if found)
BCL2	DO27805	g.chr18:60985471G>A	chr18:63318238-63318238
BCL2	DO27805	g.chr18:60985492C>T	chr18:63318259-63318259	5.149
BCL2	DO52651	g.chr18:60985573G>A	chr18:63318340-63318340
BCL2	DO52671	g.chr18:60985366A>G	chr18:63318133-63318133
BCL2	DO52685	g.chr18:60985435C>T	chr18:63318202-63318202
BCL2	DO52685	g.chr18:60985834C>T	chr18:63318601-63318601
BCL2	DO52685	g.chr18:60985876C>A	chr18:63318643-63318643
BCL2	DO52695	g.chr18:60985834C>T	chr18:63318601-63318601
BCL2	DO27857	g.chr18:60985833G>A	chr18:63318600-63318600
BCL2	DO52690	g.chr18:60985359G>A	chr18:63318126-63318126
BCL2	DO52652	g.chr18:60985366A>T	chr18:63318133-63318133
BCL2	DO52652	g.chr18:60985861C>T	chr18:63318628-63318628
BCL2	DO27859	g.chr18:60985833G>A	chr18:63318600-63318600
BCL2	DO27809	g.chr18:60985834C>T	chr18:63318601-63318601
BCL2	DO52693	g.chr18:60985549G>A	chr18:63318316-63318316
BCL2	DO52693	g.chr18:60985711C>A	chr18:63318478-63318478	5.8794
BCL2	DO52694	g.chr18:60985549G>A	chr18:63318316-63318316
BCL2	DO52694	g.chr18:60985876C>T	chr18:63318643-63318643
BCL2	DO52664	g.chr18:60985528G>A	chr18:63318295-63318295
BCL2	DO52664	g.chr18:60985834C>T	chr18:63318601-63318601
BCL2	DO27773	g.chr18:60985540G>A	chr18:63318307-63318307
BCL2	DO52650	g.chr18:60985713G>T	chr18:63318480-63318480
BCL2	DO52677	g.chr18:60985363C>T	chr18:63318130-63318130
BCL2	DO52677	g.chr18:60985417G>A	chr18:63318184-63318184
BCL2	DO52677	g.chr18:60985717T>C	chr18:63318484-63318484
BCL2	DO52677	g.chr18:60985795C>G	chr18:63318562-63318562
BCL2	DO52663	g.chr18:60985876C>G	chr18:63318643-63318643
BCL2	DO52647	g.chr18:60985492C>T	chr18:63318259-63318259	5.149
BCL2	DO52647	g.chr18:60985582G>A	chr18:63318349-63318349
BCL2	DO52647	g.chr18:60985753G>A	chr18:63318520-63318520
BCL2	DO27801	g.chr18:60985384G>A	chr18:63318151-63318151
BCL2	DO27801	g.chr18:60985545G>A	chr18:63318312-63318312
BCL2	DO27797	g.chr18:60985738C>T	chr18:63318505-63318505
BCL2	DO52653	g.chr18:60985615C>T	chr18:63318382-63318382
BCL2	DO52689	g.chr18:60985834C>T	chr18:63318601-63318601
BCL2	DO52669	g.chr18:60985435C>T	chr18:63318202-63318202
BCL2	DO52669	g.chr18:60985444C>T	chr18:63318211-63318211	5.5071
BCL2	DO52669	g.chr18:60985867G>A	chr18:63318634-63318634
BCL2	DO27781	g.chr18:60985735G>A	chr18:63318502-63318502
BCL2	DO27785	g.chr18:60985444C>T	chr18:63318211-63318211	5.5071
BCL2	DO52655	g.chr18:60985714G>A	chr18:63318481-63318481

## Sheet: Table S6
Table S6: gProfiler analysis on MutSigCVsyn candidate genes
source	term_name	term_id	adjusted_p_value	negative_log10_of_adjusted_p_value	term_size	query_size	intersection_size	effective_domain_size	intersections
GO:BP	response to hypoxia	GO:0001666	0.0464442	1.33307	286	27	5	21110	BCL2,RTN4,ITPR2,ACVRL1,ADAM17
WP	TROP2 regulatory signaling	WP:WP5300	0.00450395	2.34641	48	12	3	8133	BCL2,ACVRL1,ADAM17
HPA	appendix; enterocytes - Microvilli[>=Low]	HPA:0031321	0.0322815	1.49105	200	17	4	11006	ACTA1,TP53I3,PRX,NCAN
HPA	colon; enterocytes - Microvilli[>=Medium]	HPA:0131322	0.037522	1.42571	208	17	4	11006	ACTA1,TP53I3,PRX,NCAN
HPA	colon; enterocytes - Microvilli[>=Low]	HPA:0131321	0.0481338	1.31755	222	17	4	11006	ACTA1,TP53I3,PRX,NCAN

## Sheet: Table S7
Table S7: Synonymous candidate genes and FDR q values idenfitied by MutSigCVsyn in PCAWG
feature	ACTA1	ACVRL1	ADAM17	BCL2	DMRTB1	GLRA3	HIST1H2BK	HIST1H4E	ITLN1	ITPR2	KLHL21	LONRF3	MAGEC1	MSRB2	NCAN	NOL9	PPWD1	PRX	PURA	RTN4	SH3BGR	SIGLEC15	SOX18	SRSF2	TMEM129	TP53I3	TPM2	ZCCHC5	ZFP69	ZNF648
Lymph-BNHL				46.0465			39.7025				5.9473					38.9297								46.0465
Panc-AdenoCA					10.3676																	46.0465				46.0465		32.0212
SoftTissue-Liposarc			5.26069							27.6551																			14.0539
Breast-LobularCA						4.48688																					16.3736
Liver-HCC												46.0465								46.0465
Breast-AdenoCA													46.0465						46.0465
Biliary-AdenoCA															11.586
Prost-AdenoCA		23.6734
Thy-AdenoCA																									1.90736
Stomach-AdenoCA																														4.62938
SoftTissue-Leiomyo																		30.2578
Lymph-CLL	46.0465
Panc-Endocrine																					24.7144
Head-SCC																	46.0465
Eso-AdenoCA																							12.0784
Cervix-SCC														22.7152
CNS-PiloAstro									46.0465
Uterus-AdenoCA								11.4522
